# Supplementary material for: Identifying Bottlenecks in the Photocatalytic Oxygen Evolution Reaction with Covalent Organic Frameworks
Source: Chem Mater. 2025 Jun 4;37(12):4463–74. doi: 10.1021/acs.chemmater.5c00804 (PMC12199468; doi:10.1021/acs.chemmater.5c00804)
Supplement: Supplementary file 2 [file cm5c00804_si_002.zip]

Archive with 48 entries (42 files):
- structures/
- structures/.DS_Store
- __MACOSX/structures/._.DS_Store
- structures/TAPB_BPY_without_co_catalyst/
- structures/TAPB_BPY_Co/
- structures/TAPB_BPY_Ir/
- structures/TAPB_BPY_without_co_catalyst/TAPB_BPY_large_cluster_water_anion_B3LYPopt.xyz
- __MACOSX/structures/TAPB_BPY_without_co_catalyst/._TAPB_BPY_large_cluster_water_anion_B3LYPopt.xyz
- structures/TAPB_BPY_without_co_catalyst/TAPB_BPY_large_cluster_water_cation_B3LYPopt.xyz
- __MACOSX/structures/TAPB_BPY_without_co_catalyst/._TAPB_BPY_large_cluster_water_cation_B3LYPopt.xyz
- structures/TAPB_BPY_without_co_catalyst/TAPB_BPY_large_cluster_water_B3LYPopt.xyz
- __MACOSX/structures/TAPB_BPY_without_co_catalyst/._TAPB_BPY_large_cluster_water_B3LYPopt.xyz
- structures/TAPB_BPY_Co/Co_catalytic_cycle/
- structures/TAPB_BPY_Co/.DS_Store
- __MACOSX/structures/TAPB_BPY_Co/._.DS_Store
- structures/TAPB_BPY_Ir/.DS_Store
- __MACOSX/structures/TAPB_BPY_Ir/._.DS_Store
- structures/TAPB_BPY_Ir/TAPB_BPY_Ir_1_H2O_large_cluster_charge2_LS_water_B3LYPopt.xyz
- __MACOSX/structures/TAPB_BPY_Ir/._TAPB_BPY_Ir_1_H2O_large_cluster_charge2_LS_water_B3LYPopt.xyz
- structures/TAPB_BPY_Ir/Ir_catalytic_cycle/
- structures/TAPB_BPY_Ir/TAPB_BPY_Ir_1_ACN_large_cluster_charge2_LS_ACN_B3LYPopt.xyz
- __MACOSX/structures/TAPB_BPY_Ir/._TAPB_BPY_Ir_1_ACN_large_cluster_charge2_LS_ACN_B3LYPopt.xyz
- structures/TAPB_BPY_Ir/TAPB_BPY_Ir_1_ACN_large_cluster_charge3_LS_ACN_B3LYPopt.xyz
- __MACOSX/structures/TAPB_BPY_Ir/._TAPB_BPY_Ir_1_ACN_large_cluster_charge3_LS_ACN_B3LYPopt.xyz
- structures/TAPB_BPY_Ir/TAPB_BPY_Ir_1_H2O_large_cluster_charge3_LS_water_B3LYPopt.xyz
- __MACOSX/structures/TAPB_BPY_Ir/._TAPB_BPY_Ir_1_H2O_large_cluster_charge3_LS_water_B3LYPopt.xyz
- structures/TAPB_BPY_Co/Co_catalytic_cycle/TAPB_BPY_Co_4_H2O_smaller_cluster_water_charge2_HS_B3LYPopt.xyz
- __MACOSX/structures/TAPB_BPY_Co/Co_catalytic_cycle/._TAPB_BPY_Co_4_H2O_smaller_cluster_water_charge2_HS_B3LYPopt.xyz
- structures/TAPB_BPY_Co/Co_catalytic_cycle/TAPB_BPY_Co_3_H2O_1_HOOH_smaller_cluster_water_charge2_HS_B3LYPopt.xyz
- __MACOSX/structures/TAPB_BPY_Co/Co_catalytic_cycle/._TAPB_BPY_Co_3_H2O_1_HOOH_smaller_cluster_water_charge2_HS_B3LYPopt.xyz
- structures/TAPB_BPY_Co/Co_catalytic_cycle/TAPB_BPY_Co_2_H2O_2_OH_smaller_cluster_water_charge2_HS_B3LYPopt.xyz
- __MACOSX/structures/TAPB_BPY_Co/Co_catalytic_cycle/._TAPB_BPY_Co_2_H2O_2_OH_smaller_cluster_water_charge2_HS_B3LYPopt.xyz
- structures/TAPB_BPY_Co/Co_catalytic_cycle/TAPB_BPY_Co_3_H2O_1_OH_smaller_cluster_water_charge2_CS_B3LYPopt.xyz
- __MACOSX/structures/TAPB_BPY_Co/Co_catalytic_cycle/._TAPB_BPY_Co_3_H2O_1_OH_smaller_cluster_water_charge2_CS_B3LYPopt.xyz
- structures/TAPB_BPY_Co/Co_catalytic_cycle/TAPB_BPY_Co_3_H2O_1_O__smaller_cluster_water_charge2_LS__B3LYPopt.xyz
- __MACOSX/structures/TAPB_BPY_Co/Co_catalytic_cycle/._TAPB_BPY_Co_3_H2O_1_O__smaller_cluster_water_charge2_LS__B3LYPopt.xyz
- structures/TAPB_BPY_Co/Co_catalytic_cycle/TAPB_BPY_Co_3_H2O_1_OOH_smaller_cluster_water_charge2_CS_B3LYPopt.xyz
- __MACOSX/structures/TAPB_BPY_Co/Co_catalytic_cycle/._TAPB_BPY_Co_3_H2O_1_OOH_smaller_cluster_water_charge2_CS_B3LYPopt.xyz
- structures/TAPB_BPY_Ir/Ir_catalytic_cycle/TAPB_BPY_Ir_1_HOOH_smaller_cluster_water_charge2_B3LYPopt.xyz
- __MACOSX/structures/TAPB_BPY_Ir/Ir_catalytic_cycle/._TAPB_BPY_Ir_1_HOOH_smaller_cluster_water_charge2_B3LYPopt.xyz
- structures/TAPB_BPY_Ir/Ir_catalytic_cycle/TAPB_BPY_Ir_1_H2O_smaller_cluster_water_charge2_B3LYPopt.xyz
- __MACOSX/structures/TAPB_BPY_Ir/Ir_catalytic_cycle/._TAPB_BPY_Ir_1_H2O_smaller_cluster_water_charge2_B3LYPopt.xyz
- structures/TAPB_BPY_Ir/Ir_catalytic_cycle/TAPB_BPY_Ir_1_OOH_smaller_cluster_water_charge2_B3LYPopt.xyz
- __MACOSX/structures/TAPB_BPY_Ir/Ir_catalytic_cycle/._TAPB_BPY_Ir_1_OOH_smaller_cluster_water_charge2_B3LYPopt.xyz
- structures/TAPB_BPY_Ir/Ir_catalytic_cycle/TAPB_BPY_Ir_1_OH_smaller_cluster_water_charge2_B3LYPopt.xyz
- __MACOSX/structures/TAPB_BPY_Ir/Ir_catalytic_cycle/._TAPB_BPY_Ir_1_OH_smaller_cluster_water_charge2_B3LYPopt.xyz
- structures/TAPB_BPY_Ir/Ir_catalytic_cycle/TAPB_BPY_Ir_1_O_smaller_cluster_water_charge2_B3LYPopt.xyz
- __MACOSX/structures/TAPB_BPY_Ir/Ir_catalytic_cycle/._TAPB_BPY_Ir_1_O_smaller_cluster_water_charge2_B3LYPopt.xyz
