# Supplementary material for: Identifying Bottlenecks in the Photocatalytic Oxygen Evolution Reaction with Covalent Organic Frameworks
Source: Chem Mater. 2025 Jun 4;37(12):4463–74. doi: 10.1021/acs.chemmater.5c00804 (PMC12199468; doi:10.1021/acs.chemmater.5c00804)
Supplement: Supplementary file 2 [file cm5c00804_si_002.zip › structures/TAPB_BPY_without_co_catalyst/TAPB_BPY_large_cluster_water_anion_B3LYPopt.xyz]

106
Energy =
C     0.5664568    0.0371789   -2.0438965 
N    -0.2486730    1.0268228   -1.8065025 
C    -1.5741640    0.7904056   -1.4583347 
C    -2.0532619   -0.3772722   -0.8184298 
C    -3.3992655   -0.5170692   -0.4970465 
C    -4.3400696    0.4909436   -0.7867275 
C    -5.7745786    0.3305075   -0.4404526 
C    -6.3928562   -0.9304343   -0.4970325 
C    -7.7514691   -1.0982395   -0.1890260 
C    -8.3845834   -2.4435910   -0.2533385 
C    -7.6827624   -3.5939020    0.1520723 
C    -8.2768663   -4.8553460    0.0927123 
C    -9.5864771   -4.9967490   -0.3736441 
C   -10.2961548   -3.8637244   -0.7800119 
C    -9.7023729   -2.6021233   -0.7205279 
C    -8.5018167    0.0297172    0.1793761 
C    -7.9171989    1.3042649    0.2466765 
C    -8.7219554    2.4879057    0.6547662 
C   -10.0592757    2.6291696    0.2405743 
C   -10.8145498    3.7397813    0.6195524 
C   -10.2512044    4.7344898    1.4231726 
C    -8.9246703    4.6076155    1.8434760 
C    -8.1685347    3.4978225    1.4634878 
C    -6.5552835    1.4365257   -0.0638168 
C    -3.8578956    1.6619696   -1.4065500 
C    -2.5139341    1.8106082   -1.7249207 
C     1.9574321    0.2226129   -2.3351297 
C     2.5980548    1.4928396   -2.3614085 
C     3.9374084    1.5746740   -2.6598675 
C     4.6917696    0.3949312   -2.9408368 
C     6.1053810    0.4341291   -3.2641425 
C     6.8246882    1.6554401   -3.4237517 
C     8.1660275    1.6361989   -3.7349284 
C     8.8420611    0.3984014   -3.8960119 
C    10.2388154    0.3365211   -4.2209493 
N    10.8828982   -0.7817417   -4.4056093 
C    12.2533044   -0.7845424   -4.6429653 
C    13.1573288    0.2135409   -4.2086047 
C    14.5176439    0.1155215   -4.4816901 
C    15.0550248   -0.9758689   -5.1926148 
C    16.5089126   -1.0700365   -5.4774894 
C    17.2681411    0.0837416   -5.7382359 
C    18.6400941    0.0124392   -6.0252170 
C    19.4247357    1.2469863   -6.2994032 
C    19.1693183    2.4389680   -5.5964492 
C    19.9060589    3.5960732   -5.8535153 
C    20.9154847    3.5889838   -6.8196991 
C    21.1806133    2.4129871   -7.5263519 
C    20.4442444    1.2557257   -7.2693419 
C    19.2567798   -1.2485526   -6.0511859 
C    18.5293328   -2.4219722   -5.7959250 
C    19.2007083   -3.7506272   -5.8123269 
C    20.2114064   -4.0373995   -6.7486917 
C    20.8393698   -5.2836588   -6.7684072 
C    20.4723988   -6.2725175   -5.8517325 
C    19.4713515   -6.0022593   -4.9148947 
C    18.8427319   -4.7562289   -4.8951828 
C    17.1596401   -2.3150675   -5.5107180 
C    14.1557856   -1.9789133   -5.6082444 
C    12.7967236   -1.8898238   -5.3344878 
C     8.0405432   -0.7633456   -3.7188629 
N     6.7559552   -0.7632334   -3.4250334 
N     4.0765906   -0.8293664   -2.9065293 
C     2.7897331   -0.8889726   -2.6216868 
H     0.2148428   -1.0102589   -2.0574475 
H    -1.3575510   -1.1687367   -0.5352745 
H    -3.7205294   -1.4210843    0.0237416 
H    -5.8147673   -1.7923226   -0.8320330 
H    -6.6671107   -3.4997689    0.5402109 
H    -7.7147159   -5.7321017    0.4203563 
H   -10.0511145   -5.9835656   -0.4199332 
H   -11.3174160   -3.9618202   -1.1534369 
H   -10.2634118   -1.7310949   -1.0636264 
H    -9.5477552   -0.0939319    0.4625047 
H   -10.5084340    1.8723413   -0.4048234 
H   -11.8476471    3.8314121    0.2783135 
H   -10.8422922    5.6030611    1.7197898 
H    -8.4758003    5.3743597    2.4780781 
H    -7.1407487    3.4045521    1.8187147 
H    -6.0921914    2.4222653   -0.0114123 
H    -4.5513131    2.4643685   -1.6644597 
H    -2.1584673    2.7215669   -2.2105369 
H     2.0150471    2.3884232   -2.1426445 
H     4.4181794    2.5522558   -2.6711153 
H     6.3211694    2.6146087   -3.3109210 
H     8.7124614    2.5745767   -3.8608805 
H    10.7406613    1.3153748   -4.3295185 
H    12.7969109    1.0564787   -3.6168064 
H    15.1841099    0.8919718   -4.1012099 
H    16.7700648    1.0535464   -5.7634909 
H    18.4001724    2.4566981   -4.8223039 
H    19.6943773    4.5065403   -5.2893207 
H    21.4918905    4.4940107   -7.0208169 
H    21.9615460    2.3969180   -8.2892409 
H    20.6499412    0.3528322   -7.8469721 
H    20.3305819   -1.3140441   -6.2291479 
H    20.4951312   -3.2843765   -7.4856993 
H    21.6150460   -5.4850640   -7.5098314 
H    20.9632591   -7.2474733   -5.8674069 
H    19.1814246   -6.7640701   -4.1885389 
H    18.0787260   -4.5551081   -4.1424723 
H    16.5874184   -3.2212596   -5.3100721 
H    14.5231700   -2.8359532   -6.1755009 
H    12.1130785   -2.6726002   -5.6690626 
H     8.5193465   -1.7410169   -3.8354022 
H     2.3436065   -1.8922859   -2.6104762 
