# Supplementary material for: Identifying Bottlenecks in the Photocatalytic Oxygen Evolution Reaction with Covalent Organic Frameworks
Source: Chem Mater. 2025 Jun 4;37(12):4463–74. doi: 10.1021/acs.chemmater.5c00804 (PMC12199468; doi:10.1021/acs.chemmater.5c00804)
Supplement: Supplementary file 2 [file cm5c00804_si_002.zip › structures/TAPB_BPY_without_co_catalyst/TAPB_BPY_large_cluster_water_cation_B3LYPopt.xyz]

106
Energy =
C     0.5419866   -0.0283548   -2.5941104 
N    -0.2702240    0.9432742   -2.3988236 
C    -1.5521490    0.7207391   -1.8716691 
C    -1.8707006   -0.3123873   -0.9690321 
C    -3.1662527   -0.4473838   -0.4798294 
C    -4.1932838    0.4345162   -0.8668693 
C    -5.5731778    0.2837595   -0.3359774 
C    -6.1283414   -0.9903000   -0.1351421 
C    -7.4356344   -1.1511795    0.3496171 
C    -8.0102031   -2.5088142    0.5523588 
C    -7.2143362   -3.5690622    1.0241438 
C    -7.7537126   -4.8422428    1.2128794 
C    -9.1010263   -5.0854561    0.9335882 
C    -9.9040433   -4.0424993    0.4646261 
C    -9.3653102   -2.7689771    0.2764003 
C    -8.1894994   -0.0026430    0.6385106 
C    -7.6635548    1.2855168    0.4517364 
C    -8.4707044    2.4913339    0.7822515 
C    -9.8521817    2.5304682    0.5179824 
C   -10.6096446    3.6612590    0.8265864 
C   -10.0039132    4.7783131    1.4078237 
C    -8.6330059    4.7536671    1.6772072 
C    -7.8746875    3.6237395    1.3673786 
C    -6.3545022    1.4112093   -0.0379388 
C    -3.8628646    1.4729692   -1.7582565 
C    -2.5668769    1.6215272   -2.2402230 
C     1.8997135    0.1920552   -3.0961315 
C     2.3973217    1.4647487   -3.4158326 
C     3.6950710    1.5814313   -3.8908733 
C     4.4824534    0.4235185   -4.0305079 
C     5.8836006    0.4978633   -4.5271981 
C     6.3033813    1.5353276   -5.3768592 
C     7.6217922    1.5631320   -5.8100683 
C     8.4975795    0.5555819   -5.3809086 
C     9.8882301    0.5720367   -5.8021320 
N    10.7514531   -0.2835428   -5.4177170 
C    12.0819321   -0.4120558   -5.4483354 
C    12.9312265    0.5387211   -4.8005627 
C    14.2916195    0.3619787   -4.8134486 
C    14.8940977   -0.7750463   -5.4317334 
C    16.3432394   -0.9588529   -5.4199418 
C    17.2101775    0.1401694   -5.2181138 
C    18.5979663   -0.0180097   -5.2223896 
C    19.5018252    1.1457962   -5.0240275 
C    19.1609765    2.1808643   -4.1342116 
C    20.0087525    3.2741055   -3.9522336 
C    21.2135195    3.3560295   -4.6557236 
C    21.5643478    2.3345125   -5.5423491 
C    20.7184361    1.2397010   -5.7240355 
C    19.1226541   -1.3102758   -5.4127923 
C    18.2937016   -2.4309057   -5.6096609 
C    18.8796729   -3.7862293   -5.7859373 
C    20.0758361   -3.9649178   -6.5043067 
C    20.6243709   -5.2366446   -6.6729567 
C    19.9912281   -6.3550505   -6.1246165 
C    18.8035438   -6.1912053   -5.4068911 
C    18.2524135   -4.9204170   -5.2392088 
C    16.9105494   -2.2381350   -5.6214955 
C    14.0298973   -1.7275065   -6.0517192 
C    12.6685913   -1.5629500   -6.0614259 
C     7.9792570   -0.4500787   -4.5397382 
N     6.7204082   -0.4851082   -4.1289095 
N     4.0171793   -0.7988067   -3.7152979 
C     2.7665733   -0.9006778   -3.2716954 
H     0.2662963   -1.0814564   -2.4113158 
H    -1.0932136   -0.9910644   -0.6149994 
H    -3.3755591   -1.2373224    0.2429200 
H    -5.5474651   -1.8731127   -0.4043202 
H    -6.1654094   -3.3919340    1.2684882 
H    -7.1180884   -5.6469152    1.5876119 
H    -9.5226049   -6.0816400    1.0804582 
H   -10.9564692   -4.2221232    0.2360888 
H   -10.0019617   -1.9722178   -0.1120837 
H    -9.1894657   -0.1133434    1.0594086 
H   -10.3371289    1.6749138    0.0447441 
H   -11.6785939    3.6713203    0.6048257 
H   -10.5966824    5.6626422    1.6492611 
H    -8.1502289    5.6171921    2.1390751 
H    -6.8094952    3.6136402    1.6048899 
H    -5.9346804    2.4062287   -0.1880156 
H    -4.6340155    2.1689517   -2.0915865 
H    -2.3204604    2.4307620   -2.9294778 
H     1.7629168    2.3414862   -3.2851820 
H     4.1001691    2.5644093   -4.1279391 
H     5.6055737    2.3003634   -5.7133940 
H     7.9697378    2.3549696   -6.4755564 
H    10.1855113    1.3592727   -6.5142073 
H    12.4819778    1.3965966   -4.3005198 
H    14.9134900    1.1016865   -4.3128301 
H    16.7963683    1.1413405   -5.1124156 
H    18.2358340    2.1206981   -3.5587444 
H    19.7290898    4.0624554   -3.2510150 
H    21.8763695    4.2113075   -4.5127127 
H    22.4995418    2.3917390   -6.1022586 
H    20.9975696    0.4620841   -6.4368617 
H    20.2023717   -1.4537969   -5.3668616 
H    20.5723991   -3.1053266   -6.9575544 
H    21.5487693   -5.3538920   -7.2414176 
H    20.4216953   -7.3495974   -6.2552811 
H    18.3053758   -7.0571517   -4.9669699 
H    17.3372544   -4.8081319   -4.6553817 
H    16.2621795   -3.0983953   -5.7760886 
H    14.4500943   -2.5958010   -6.5557880 
H    12.0170411   -2.2900611   -6.5452235 
H     8.6326297   -1.2599617   -4.2024965 
H     2.4164935   -1.9108739   -3.0351469 
