# Supplementary material for: Identifying Bottlenecks in the Photocatalytic Oxygen Evolution Reaction with Covalent Organic Frameworks
Source: Chem Mater. 2025 Jun 4;37(12):4463–74. doi: 10.1021/acs.chemmater.5c00804 (PMC12199468; doi:10.1021/acs.chemmater.5c00804)
Supplement: Supplementary file 2 [file cm5c00804_si_002.zip › structures/TAPB_BPY_without_co_catalyst/TAPB_BPY_large_cluster_water_B3LYPopt.xyz]

106
Energy =
C     0.5887220    0.0124107   -1.9111772 
N    -0.1591122    0.9797392   -1.5271161 
C    -1.5162768    0.7637966   -1.2393120 
C    -2.0203391   -0.4154984   -0.6586637 
C    -3.3801584   -0.5458665   -0.3921396 
C    -4.2906191    0.4841937   -0.6945920 
C    -5.7425581    0.3317689   -0.4155308 
C    -6.3747653   -0.9122437   -0.5722304 
C    -7.7484230   -1.0714952   -0.3333361 
C    -8.4004556   -2.3982239   -0.5038165 
C    -7.7360321   -3.5830399   -0.1366347 
C    -8.3477492   -4.8273200   -0.2959802 
C    -9.6374779   -4.9162322   -0.8265100 
C   -10.3099279   -3.7482751   -1.1957070 
C    -9.6988470   -2.5037205   -1.0359348 
C    -8.4936902    0.0479824    0.0691167 
C    -7.8928408    1.3054006    0.2370268 
C    -8.6950208    2.4776571    0.6806834 
C   -10.0090500    2.6701584    0.2160076 
C   -10.7616217    3.7705130    0.6285315 
C   -10.2188136    4.7025589    1.5168245 
C    -8.9154516    4.5240339    1.9877238 
C    -8.1616383    3.4248253    1.5740311 
C    -6.5168722    1.4300386   -0.0088988 
C    -3.7745349    1.6666547   -1.2588279 
C    -2.4146521    1.8104338   -1.5115950 
C     2.0158842    0.1932726   -2.1798683 
C     2.6774964    1.4198742   -2.0114800 
C     4.0295654    1.5028341   -2.3059603 
C     4.7085340    0.3577653   -2.7660779 
C     6.1572427    0.3992997   -3.1107623 
C     6.7883278    1.5981866   -3.4787185 
C     8.1385543    1.5807021   -3.8094815 
C     8.8407597    0.3693117   -3.7669392 
C    10.2608780    0.3163321   -4.1218430 
N    10.9239562   -0.7803656   -4.1205128 
C    12.2944065   -0.7907509   -4.4244113 
C    13.1867646    0.2407148   -4.0755946 
C    14.5371440    0.1453345   -4.3992846 
C    15.0518844   -0.9718439   -5.0839537 
C    16.4940224   -1.0614498   -5.4327143 
C    17.2134474    0.0853158   -5.8060185 
C    18.5700715    0.0165468   -6.1594726 
C    19.3166398    1.2419673   -6.5537985 
C    19.0741204    2.4736942   -5.9181208 
C    19.7758519    3.6221542   -6.2874318 
C    20.7360789    3.5662380   -7.3010743 
C    20.9875842    2.3502212   -7.9418467 
C    20.2864121    1.2014929   -7.5725499 
C    19.2073631   -1.2339619   -6.1338585 
C    18.5180509   -2.3997357   -5.7646124 
C    19.2129810   -3.7156663   -5.7308190 
C    20.1765629   -4.0478944   -6.7010242 
C    20.8256367   -5.2831253   -6.6741175 
C    20.5275415   -6.2145015   -5.6758244 
C    19.5740116   -5.8981869   -4.7044579 
C    18.9238714   -4.6633827   -4.7314972 
C    17.1627812   -2.2958840   -5.4163037 
C    14.1543914   -2.0051404   -5.4149662 
C    12.8074735   -1.9244853   -5.0788297 
C     8.1176926   -0.7770989   -3.3822169 
N     6.8271902   -0.7719432   -3.0683982 
N     4.0832111   -0.8242788   -2.9155301 
C     2.7844100   -0.8924814   -2.6317331 
H     0.1970353   -1.0055528   -2.0823224 
H    -1.3400003   -1.2210346   -0.3778191 
H    -3.7352516   -1.4592233    0.0874291 
H    -5.7953433   -1.7637496   -0.9306145 
H    -6.7373249   -3.5310413    0.3002567 
H    -7.8153517   -5.7323119    0.0032689 
H   -10.1156139   -5.8896835   -0.9510011 
H   -11.3148753   -3.8050471   -1.6185138 
H   -10.2295997   -1.6035944   -1.3508584 
H    -9.5530194   -0.0716737    0.2993927 
H   -10.4409787    1.9633413   -0.4946262 
H   -11.7761037    3.9036507    0.2475139 
H   -10.8077988    5.5631400    1.8397513 
H    -8.4833657    5.2414569    2.6881908 
H    -7.1531627    3.2892220    1.9689184 
H    -6.0392215    2.4019307    0.1186894 
H    -4.4485028    2.4838184   -1.5197781 
H    -2.0265379    2.7318122   -1.9488268 
H     2.1248011    2.2874591   -1.6503154 
H     4.5577962    2.4446851   -2.1626642 
H     6.2307869    2.5323016   -3.5313201 
H     8.6434459    2.5017998   -4.1081041 
H    10.7137409    1.2816992   -4.4096479 
H    12.8311761    1.1048691   -3.5121138 
H    15.2092355    0.9456983   -4.0860675 
H    16.6954987    1.0429622   -5.8671131 
H    18.3443113    2.5312263   -5.1086821 
H    19.5757043    4.5647353   -5.7741459 
H    21.2851104    4.4645456   -7.5897385 
H    21.7298229    2.2951687   -8.7405997 
H    20.4798897    0.2654932   -8.0993580 
H    20.2714603   -1.2943189   -6.3642577 
H    20.4054320   -3.3413915   -7.5005014 
H    21.5634292   -5.5214959   -7.4427084 
H    21.0350922   -7.1807487   -5.6551798 
H    19.3384427   -6.6144380   -3.9149214 
H    18.1981238   -4.4244239   -3.9523819 
H    16.6176042   -3.1951428   -5.1281008 
H    14.5107804   -2.8818217   -5.9576172 
H    12.1216518   -2.7322523   -5.3393855 
H     8.6348987   -1.7385733   -3.3349213 
H     2.3081635   -1.8687381   -2.7716849 
