# Supplementary material for: Identifying Bottlenecks in the Photocatalytic Oxygen Evolution Reaction with Covalent Organic Frameworks
Source: Chem Mater. 2025 Jun 4;37(12):4463–74. doi: 10.1021/acs.chemmater.5c00804 (PMC12199468; doi:10.1021/acs.chemmater.5c00804)
Supplement: Supplementary file 2 [file cm5c00804_si_002.zip › structures/TAPB_BPY_Ir/TAPB_BPY_Ir_1_H2O_large_cluster_charge2_LS_water_B3LYPopt.xyz]

135
Energy =
C     0.7863386   -0.0742900   -1.5917430 
N    -0.0488962    0.8642016   -1.3513646 
C    -1.3998595    0.5812254   -1.1094239 
C    -1.8648868   -0.6176708   -0.5371410 
C    -3.2241559   -0.8136018   -0.3292562 
C    -4.1684536    0.1674079   -0.6861256 
C    -5.6169973   -0.0591229   -0.4702363 
C    -6.1656703   -1.3416138   -0.6173299 
C    -7.5359990   -1.5735009   -0.4342221 
C    -8.1006063   -2.9366248   -0.5931731 
C    -7.3725353   -4.0698839   -0.1910639 
C    -7.9027469   -5.3510164   -0.3421156 
C    -9.1720276   -5.5268123   -0.8984213 
C    -9.9065050   -4.4090715   -1.3017127 
C    -9.3767232   -3.1277645   -1.1507203 
C    -8.3616088   -0.4909026   -0.0984539 
C    -7.8427653    0.8029830    0.0544534 
C    -8.7305651    1.9340808    0.4223228 
C   -10.0375125    2.0165418   -0.0884438 
C   -10.8734550    3.0789642    0.2547010 
C   -10.4210027    4.0807199    1.1169404 
C    -9.1243621    4.0106292    1.6320382 
C    -8.2874086    2.9491701    1.2880055 
C    -6.4683083    1.0034716   -0.1339783 
C    -3.6927943    1.3693164   -1.2408198 
C    -2.3329597    1.5797134   -1.4340680 
C     2.2039456    0.2213672   -1.8022131 
C     2.7208984    1.5261163   -1.7705707 
C     4.0693387    1.7336306   -2.0086142 
C     4.9020379    0.6387121   -2.2562265 
C     6.3259016    0.7366680   -2.5822805 
C     7.0392488    1.9310783   -2.6681838 
C     8.3805676    1.9031944   -3.0336757 
C     8.9916270    0.6790811   -3.3282618 
C    10.3969669    0.5862978   -3.7317591 
N    10.9121531   -0.5532955   -4.0031924 
C    12.2625104   -0.6816928   -4.3488861 
C    13.2808984    0.1745274   -3.8900267 
C    14.5997787   -0.0393552   -4.2712986 
C    14.9525990   -1.1009677   -5.1259135 
C    16.3629723   -1.3209200   -5.5248813 
C    17.2325993   -0.2353259   -5.7069641 
C    18.5660918   -0.4276411   -6.0942305 
C    19.4762422    0.7295010   -6.2800892 
C    19.3875112    1.8579040   -5.4466468 
C    20.2464617    2.9429908   -5.6187542 
C    21.2123145    2.9234351   -6.6277419 
C    21.3104743    1.8087941   -7.4638424 
C    20.4516900    0.7235880   -7.2921920 
C    19.0247925   -1.7368831   -6.2997070 
C    18.1791284   -2.8422932   -6.1281201 
C    18.6846281   -4.2220525   -6.3380843 
C    19.6249586   -4.4973240   -7.3463078 
C    20.0995868   -5.7932910   -7.5469109 
C    19.6446655   -6.8419589   -6.7438149 
C    18.7107631   -6.5822720   -5.7378684 
C    18.2356676   -5.2863945   -5.5368600 
C    16.8510508   -2.6180324   -5.7404588 
C    13.9282865   -1.9563176   -5.5717128 
C    12.6108378   -1.7620874   -5.1764631 
C     8.2156946   -0.4817641   -3.2201296 
N     6.9372218   -0.4538285   -2.8444460 
N     4.4007508   -0.6241681   -2.2453087 
C     3.0932396   -0.8273322   -2.0451307 
H     0.4983512   -1.1348613   -1.6720447 
H    -1.1586739   -1.3839118   -0.2157277 
H    -3.5571039   -1.7362982    0.1466158 
H    -5.5222794   -2.1654854   -0.9252742 
H    -6.3896483   -3.9471203    0.2660529 
H    -7.3233597   -6.2165421   -0.0160967 
H    -9.5866669   -6.5292895   -1.0166773 
H   -10.8961288   -4.5347743   -1.7442931 
H    -9.9521493   -2.2660178   -1.4917627 
H    -9.4205936   -0.6665120    0.0903339 
H   -10.3959492    1.2527139   -0.7798401 
H   -11.8818670    3.1276416   -0.1597875 
H   -11.0755409    4.9114328    1.3858060 
H    -8.7635630    4.7836372    2.3127472 
H    -7.2850247    2.8963753    1.7154420 
H    -6.0544110    2.0046452   -0.0165752 
H    -4.3972857    2.1456756   -1.5398569 
H    -1.9689582    2.5131938   -1.8647504 
H     2.0502711    2.3604314   -1.5711470 
H     4.4764523    2.7422206   -2.0070172 
H     6.5525385    2.8797923   -2.4530168 
H     8.9486252    2.8318209   -3.0956334 
H    10.9476297    1.5383958   -3.7950898 
H    13.0471333    0.9841089   -3.1978885 
H    15.3759556    0.6141413   -3.8724281 
H    16.8533428    0.7793706   -5.5882377 
H    18.6540775    1.8777486   -4.6391829 
H    20.1658509    3.8057284   -4.9551538 
H    21.8848684    3.7723169   -6.7618560 
H    22.0560302    1.7859787   -8.2605700 
H    20.5252070   -0.1304217   -7.9670690 
H    20.0716723   -1.9002980   -6.5548019 
H    19.9718365   -3.6925214   -7.9956562 
H    20.8236137   -5.9861194   -8.3403744 
H    20.0158609   -7.8560146   -6.9010626 
H    18.3546772   -7.3926513   -5.0994634 
H    17.5240093   -5.0948700   -4.7327145 
H    16.1858280   -3.4696920   -5.6019505 
H    14.1629222   -2.7792701   -6.2469032 
H    11.8208137   -2.4303639   -5.5208055 
H     8.6566731   -1.4483405   -3.4464385 
H     2.7474430   -1.8590794   -2.0865094 
Ir    5.7917080   -2.2080033   -2.4748202 
O     5.1529178   -2.0235324   -4.5980251 
H     5.5864453   -2.6417560   -5.2127639 
H     5.2534917   -1.1501732   -5.0195246 
C     5.3336363   -3.3009073   -0.6489799 
C     6.7408773   -2.9851981   -0.7165517 
C     7.2991251   -3.6955576   -1.8622944 
C     7.5188374   -2.2012571    0.2838582 
C     6.2283420   -4.3783224   -2.5120965 
C     4.9963523   -4.1229277   -1.7852929 
C     3.6679326   -4.7331572   -2.0813547 
C     4.4002928   -2.8434964    0.4155279 
C     8.7436889   -3.7709364   -2.2219040 
C     6.3387786   -5.2079215   -3.7429160 
H     3.5195667   -4.8645487   -3.1602075 
H     2.8447337   -4.1207600   -1.6933117 
H     3.5968629   -5.7228621   -1.6040809 
H     4.6523888   -1.8372345    0.7713719 
H     4.4793913   -3.5331030    1.2705378 
H     3.3576449   -2.8527070    0.0792962 
H     8.3552356   -1.6703177   -0.1866149 
H     7.9360840   -2.8838462    1.0402914 
H     6.8863717   -1.4676700    0.7975270 
H     7.2171417   -4.9358892   -4.3402498 
H     5.4389711   -5.1292379   -4.3662874 
H     6.4429755   -6.2651652   -3.4511107 
H     9.3012811   -2.8977756   -1.8636813 
H     8.8920507   -3.8672773   -3.3047353 
H     9.1850784   -4.6594816   -1.7442780 
