# Supplementary material for: Identifying Bottlenecks in the Photocatalytic Oxygen Evolution Reaction with Covalent Organic Frameworks
Source: Chem Mater. 2025 Jun 4;37(12):4463–74. doi: 10.1021/acs.chemmater.5c00804 (PMC12199468; doi:10.1021/acs.chemmater.5c00804)
Supplement: Supplementary file 2 [file cm5c00804_si_002.zip › structures/TAPB_BPY_Ir/TAPB_BPY_Ir_1_ACN_large_cluster_charge2_LS_ACN_B3LYPopt.xyz]

138
Energy =
C     0.8156483   -0.0935484   -1.4740369 
N    -0.0159240    0.8509930   -1.2463697 
C    -1.3726169    0.5771941   -1.0290326 
C    -1.8471636   -0.5914214   -0.4052458 
C    -3.2107746   -0.7806126   -0.2169844 
C    -4.1494925    0.1744847   -0.6500987 
C    -5.6025268   -0.0418168   -0.4527547 
C    -6.1449795   -1.3343366   -0.5065349 
C    -7.5187380   -1.5559261   -0.3371294 
C    -8.0766478   -2.9299037   -0.3914276 
C    -7.3588873   -4.0204495    0.1295529 
C    -7.8848148   -5.3112581    0.0813796 
C    -9.1395548   -5.5393812   -0.4886004 
C    -9.8631690   -4.4645347   -1.0106975 
C    -9.3375732   -3.1736210   -0.9627028 
C    -8.3552906   -0.4530073   -0.1134345 
C    -7.8436578    0.8514252   -0.0576756 
C    -8.7429087    2.0066898    0.1875433 
C   -10.0389241    2.0354602   -0.3561599 
C   -10.8847713    3.1215618   -0.1318032 
C   -10.4532919    4.2020180    0.6415328 
C    -9.1679914    4.1858189    1.1886149 
C    -8.3215508    3.1000233    0.9642035 
C    -6.4651572    1.0407832   -0.2267536 
C    -3.6633343    1.3449588   -1.2612251 
C    -2.3002553    1.5523726   -1.4307156 
C     2.2393422    0.1933799   -1.6574220 
C     2.7720427    1.4868542   -1.5400170 
C     4.1237640    1.6906110   -1.7574575 
C     4.9432961    0.6041668   -2.0794831 
C     6.3693622    0.7095369   -2.3880723 
C     7.0940475    1.9013326   -2.3871180 
C     8.4370849    1.8875690   -2.7447627 
C     9.0403872    0.6804173   -3.1162522 
C    10.4465447    0.6013929   -3.5188477 
N    10.9574248   -0.5273237   -3.8407345 
C    12.3042723   -0.6514702   -4.2016108 
C    13.3274879    0.2168789   -3.7764204 
C    14.6387352    0.0053928   -4.1833216 
C    14.9799016   -1.0683979   -5.0278945 
C    16.3812390   -1.2839328   -5.4585448 
C    17.2294951   -0.1939109   -5.7030392 
C    18.5512955   -0.3823938   -6.1301802 
C    19.4372998    0.7792825   -6.3896523 
C    19.3641965    1.9350613   -5.5929897 
C    20.1987906    3.0253748   -5.8373452 
C    21.1237991    2.9837965   -6.8833063 
C    21.2062058    1.8416033   -7.6831739 
C    20.3720664    0.7510556   -7.4390171 
C    19.0203352   -1.6919922   -6.3084130 
C    18.1962827   -2.8016499   -6.0720596 
C    18.7125460   -4.1811500   -6.2550034 
C    19.6135754   -4.4795416   -7.2919828 
C    20.0970087   -5.7757881   -7.4680406 
C    19.6906530   -6.8012537   -6.6108071 
C    18.7965527   -6.5181874   -5.5754438 
C    18.3123157   -5.2220996   -5.3992398 
C    16.8788268   -2.5814036   -5.6477882 
C    13.9527515   -1.9379113   -5.4369811 
C    12.6425597   -1.7428795   -5.0188229 
C     8.2522706   -0.4771647   -3.0962514 
N     6.9723754   -0.4632257   -2.7284899 
N     4.4248848   -0.6482839   -2.1616295 
C     3.1151455   -0.8474906   -1.9714840 
H     0.5176312   -1.1505213   -1.5676255 
H    -1.1444110   -1.3345081   -0.0264822 
H    -3.5508886   -1.6763798    0.3031100 
H    -5.4936596   -2.1789977   -0.7299775 
H    -6.3883060   -3.8539701    0.5990552 
H    -7.3142210   -6.1423945    0.4993475 
H    -9.5516046   -6.5492189   -0.5255216 
H   -10.8411222   -4.6323757   -1.4650893 
H    -9.9040304   -2.3474421   -1.3946146 
H    -9.4180162   -0.6176095    0.0633607 
H   -10.3810059    1.2091876   -0.9807185 
H   -11.8841019    3.1264868   -0.5703542 
H   -11.1149640    5.0518072    0.8168021 
H    -8.8233039    5.0209325    1.8007993 
H    -7.3289419    3.0915689    1.4166031 
H    -6.0573515    2.0501392   -0.1823127 
H    -4.3620476    2.0997601   -1.6222672 
H    -1.9296866    2.4630447   -1.9026186 
H     2.1111116    2.3149780   -1.2892213 
H     4.5449715    2.6906392   -1.6836461 
H     6.6131928    2.8376100   -2.1124730 
H     9.0126861    2.8136313   -2.7418687 
H    10.9995569    1.5538413   -3.5375745 
H    13.1052540    1.0375282   -3.0936681 
H    15.4196229    0.6704695   -3.8137220 
H    16.8401719    0.8192000   -5.6045137 
H    18.6631268    1.9731046   -4.7579429 
H    20.1314133    3.9099581   -5.2016620 
H    21.7770810    3.8368398   -7.0740791 
H    21.9197320    1.8009283   -8.5079639 
H    20.4318010   -0.1255099   -8.0856291 
H    20.0599050   -1.8508158   -6.5945313 
H    19.9216966   -3.6933621   -7.9824096 
H    20.7895114   -5.9873687   -8.2845140 
H    20.0687373   -7.8155543   -6.7488705 
H    18.4790593   -7.3101352   -4.8949357 
H    17.6323226   -5.0109421   -4.5728625 
H    16.2293190   -3.4359685   -5.4604071 
H    14.1791947   -2.7707729   -6.1027532 
H    11.8488323   -2.4198223   -5.3365844 
H     8.6853402   -1.4280290   -3.3927031 
H     2.7539219   -1.8681055   -2.0874124 
Ir    5.7822338   -2.2254926   -2.5913360 
N     5.3009295   -1.8533703   -4.5748560 
C     5.3349262   -3.4878889   -0.8417294 
C     6.7419590   -3.2164526   -0.9042693 
C     7.2547945   -3.8086293   -2.1367617 
C     7.5655212   -2.5575264    0.1496046 
C     6.1528616   -4.3996164   -2.8278109 
C     4.9459158   -4.1763706   -2.0549852 
C     3.5957236   -4.7287078   -2.3688916 
C     4.4335910   -3.1174270    0.2834569 
C     8.6904242   -3.8960067   -2.5290630 
C     6.2200061   -5.1259478   -4.1259594 
H     3.4136624   -4.7498931   -3.4501617 
H     2.7971489   -4.1427716   -1.8972094 
H     3.5162022   -5.7593480   -1.9894814 
H     4.7234408   -2.1631286    0.7395482 
H     4.5024046   -3.8959533    1.0594947 
H     3.3859813   -3.0581921   -0.0315672 
H     8.4079295   -2.0063882   -0.2861050 
H     7.9788645   -3.3215164    0.8259696 
H     6.9671794   -1.8603493    0.7478865 
H     7.0920683   -4.8215616   -4.7162644 
H     5.3140206   -4.9684069   -4.7230911 
H     6.3047281   -6.2052366   -3.9231608 
H     9.2848633   -3.0831483   -2.0962141 
H     8.8181478   -3.8876177   -3.6186378 
H     9.1075212   -4.8421868   -2.1503644 
C     5.0505518   -1.6602194   -5.6839241 
C     4.7361966   -1.4173996   -7.0733126 
H     4.6161959   -0.3368974   -7.2325023 
H     3.8016442   -1.9347640   -7.3309504 
H     5.5541144   -1.7949067   -7.7024226 
