# Supplementary material for: Identifying Bottlenecks in the Photocatalytic Oxygen Evolution Reaction with Covalent Organic Frameworks
Source: Chem Mater. 2025 Jun 4;37(12):4463–74. doi: 10.1021/acs.chemmater.5c00804 (PMC12199468; doi:10.1021/acs.chemmater.5c00804)
Supplement: Supplementary file 2 [file cm5c00804_si_002.zip › structures/TAPB_BPY_Ir/TAPB_BPY_Ir_1_ACN_large_cluster_charge3_LS_ACN_B3LYPopt.xyz]

138
Energy =
C     0.6937776   -0.0567447   -2.0145593 
N    -0.1280435    0.7588417   -1.4716326 
C    -1.4227204    0.5008306   -1.1501190 
C    -1.7922139   -0.6628420   -0.4190904 
C    -3.1069531   -0.8786138   -0.0911281 
C    -4.1275877    0.0564284   -0.4448182 
C    -5.5130462   -0.1779917   -0.0864533 
C    -5.9451598   -1.4604591    0.3394382 
C    -7.2747805   -1.7048563    0.6669731 
C    -7.7235285   -3.0451891    1.1086271 
C    -6.8798518   -3.8677918    1.8752626 
C    -7.3018770   -5.1309600    2.2860777 
C    -8.5728205   -5.5958919    1.9379212 
C    -9.4201997   -4.7868668    1.1772559 
C    -9.0014364   -3.5219061    0.7679708 
C    -8.1920100   -0.6369139    0.5800477 
C    -7.8034391    0.6540531    0.1654984 
C    -8.7941626    1.7534335    0.1078081 
C   -10.1252806    1.4983233   -0.2648553 
C   -11.0555577    2.5342854   -0.3289137 
C   -10.6750370    3.8412603   -0.0156622 
C    -9.3557781    4.1058666    0.3604745 
C    -8.4227125    3.0724078    0.4210468 
C    -6.4703223    0.8652883   -0.1702150 
C    -3.7314723    1.2314196   -1.1548138 
C    -2.4215291    1.4548439   -1.4922463 
C     2.1147870    0.2484323   -2.1218994 
C     2.6749175    1.4465691   -1.6504292 
C     4.0368282    1.6519341   -1.7810810 
C     4.8316666    0.6594831   -2.3658647 
C     6.2749464    0.7781636   -2.5673575 
C     7.0382289    1.8867119   -2.2022389 
C     8.4064700    1.8892682   -2.4490767 
C     8.9981461    0.7826065   -3.0688265 
C    10.4353234    0.7054596   -3.3312132 
N    10.9322651   -0.3743739   -3.8100932 
C    12.2991546   -0.5359250   -4.0624441 
C    13.3131919    0.3646916   -3.6795749 
C    14.6398004    0.0936119   -3.9805887 
C    15.0123086   -1.0783779   -4.6696777 
C    16.4338529   -1.3573111   -4.9774834 
C    17.3135667   -0.3118518   -5.2946972 
C    18.6590734   -0.5606291   -5.5988754 
C    19.5784513    0.5546047   -5.9356805 
C    19.4546276    1.8062266   -5.3077452 
C    20.3184269    2.8540567   -5.6253252 
C    21.3249147    2.6732310   -6.5770133 
C    21.4593481    1.4344307   -7.2083359 
C    20.5953730    0.3864929   -6.8914845 
C    19.1185474   -1.8854785   -5.5770916 
C    18.2627866   -2.9520502   -5.2655988 
C    18.7705906   -4.3464408   -5.2353670 
C    19.7484428   -4.7756791   -6.1493897 
C    20.2254744   -6.0859225   -6.1236655 
C    19.7353564   -6.9952772   -5.1834437 
C    18.7638278   -6.5817114   -4.2689904 
C    18.2863395   -5.2715484   -4.2942773 
C    16.9217371   -2.6720529   -4.9692841 
C    13.9963883   -1.9751000   -5.0438419 
C    12.6665755   -1.7104779   -4.7409138 
C     8.1664013   -0.2868318   -3.4283603 
N     6.8612454   -0.2927237   -3.1715388 
N     4.2799806   -0.5020889   -2.8073602 
C     2.9619945   -0.6960011   -2.7045274 
H     0.3554658   -1.0137479   -2.4412794 
H    -1.0205204   -1.3700787   -0.1163433 
H    -3.3579926   -1.7758550    0.4692356 
H    -5.2416479   -2.2882776    0.3654351 
H    -5.8955987   -3.5073194    2.1767638 
H    -6.6378785   -5.7522777    2.8888846 
H    -8.9024413   -6.5846116    2.2605954 
H   -10.4117625   -5.1438830    0.8955845 
H    -9.6656962   -2.9105105    0.1560500 
H    -9.2256604   -0.8043777    0.8806679 
H   -10.4323500    0.4866485   -0.5328536 
H   -12.0820240    2.3198979   -0.6300377 
H   -11.4048290    4.6509731   -0.0623273 
H    -9.0526704    5.1221197    0.6166201 
H    -7.4024516    3.2888961    0.7403407 
H    -6.1644922    1.8557478   -0.4956263 
H    -4.4756946    1.9634657   -1.4581337 
H    -2.1262627    2.3496463   -2.0385753 
H     2.0362762    2.2026234   -1.1956338 
H     4.4852601    2.5787787   -1.4310693 
H     6.5708508    2.7438996   -1.7224974 
H     9.0124654    2.7473026   -2.1573786 
H    11.0180701    1.6064042   -3.0870408 
H    13.0737062    1.2719028   -3.1248987 
H    15.4092117    0.7915432   -3.6499160 
H    16.9335210    0.7078891   -5.3510632 
H    18.6889769    1.9557727   -4.5452896 
H    20.2092048    3.8153965   -5.1203996 
H    22.0009790    3.4931034   -6.8251289 
H    22.2373669    1.2838371   -7.9586196 
H    20.6975555   -0.5678345   -7.4098197 
H    20.1733590   -2.0858933   -5.7635487 
H    20.1244550   -4.0831817   -6.9037561 
H    20.9793607   -6.3996762   -6.8477194 
H    20.1088223   -8.0204099   -5.1632542 
H    18.3798595   -7.2814885   -3.5246827 
H    17.5445028   -4.9575647   -3.5587447 
H    16.2465665   -3.4912531   -4.7240388 
H    14.2467411   -2.8815044   -5.5952835 
H    11.8787830   -2.4045463   -5.0359087 
H     8.5882136   -1.1476794   -3.9388097 
H     2.5703850   -1.6300870   -3.1031839 
Ir    5.6197610   -1.9509802   -3.6340835 
N     5.2878181   -0.9741568   -5.4309545 
C     5.3270725   -3.5834668   -2.2061162 
C     6.7230344   -3.4828265   -2.5081833 
C     6.8972391   -3.7026911   -3.9355191 
C     7.8181311   -3.2266807   -1.5320000 
C     5.5967355   -3.9984927   -4.4871604 
C     4.6197173   -3.9013717   -3.4423728 
C     3.1698930   -4.2292004   -3.5647042 
C     4.7006555   -3.4592233   -0.8598885 
C     8.1976951   -3.7995388   -4.6623062 
C     5.3173584   -4.3295447   -5.9109083 
H     2.7583106   -3.8999797   -4.5267462 
H     2.5818193   -3.7796889   -2.7556801 
H     3.0348473   -5.3197087   -3.4945339 
H     5.3075275   -2.8404196   -0.1889722 
H     4.6051567   -4.4598303   -0.4105687 
H     3.6947526   -3.0252790   -0.9200604 
H     8.6590144   -2.6904621   -1.9885880 
H     8.2026066   -4.1929381   -1.1699792 
H     7.4648810   -2.6548579   -0.6660367 
H     6.0434517   -3.8600384   -6.5848472 
H     4.3065230   -4.0249221   -6.2059770 
H     5.3945779   -5.4209267   -6.0389670 
H     8.9917008   -3.2333022   -4.1590997 
H     8.1109674   -3.4348704   -5.6930905 
H     8.5214028   -4.8512186   -4.6997665 
C     5.1138347   -0.4516486   -6.4442340 
C     4.8973195    0.2044362   -7.7130567 
H     4.8579791    1.2909940   -7.5548378 
H     3.9475306   -0.1408340   -8.1442511 
H     5.7241851   -0.0397479   -8.3942438 
