# Supplementary material for: Identifying Bottlenecks in the Photocatalytic Oxygen Evolution Reaction with Covalent Organic Frameworks
Source: Chem Mater. 2025 Jun 4;37(12):4463–74. doi: 10.1021/acs.chemmater.5c00804 (PMC12199468; doi:10.1021/acs.chemmater.5c00804)
Supplement: Supplementary file 2 [file cm5c00804_si_002.zip › structures/TAPB_BPY_Ir/TAPB_BPY_Ir_1_H2O_large_cluster_charge3_LS_water_B3LYPopt.xyz]

135
Energy =
C     0.7368656   -0.1088602   -1.8358198 
N    -0.0809133    0.7935111   -1.4258058 
C    -1.3944308    0.5457539   -1.1403650 
C    -1.8540551   -0.6834051   -0.5892589 
C    -3.1928237   -0.8716784   -0.3526476 
C    -4.1420857    0.1656457   -0.6003176 
C    -5.5534265   -0.0456628   -0.3535145 
C    -6.0937936   -1.3559879   -0.3561861 
C    -7.4559523   -1.5728729   -0.1770021 
C    -8.0317655   -2.9351712   -0.2216155 
C    -7.2945574   -4.0436579    0.2312134 
C    -7.8331060   -5.3271605    0.1697696 
C    -9.1164057   -5.5279120   -0.3459141 
C    -9.8596529   -4.4339520   -0.7955595 
C    -9.3245110   -3.1488360   -0.7319092 
C    -8.2850144   -0.4528875    0.0534361 
C    -7.7804624    0.8643264    0.0877254 
C    -8.6813644    2.0033731    0.3762633 
C    -9.9999843    2.0159137   -0.1102953 
C   -10.8457426    3.0901992    0.1613776 
C   -10.3923422    4.1650327    0.9302941 
C    -9.0844257    4.1610578    1.4220129 
C    -8.2345416    3.0913323    1.1460239 
C    -6.4215921    1.0548199   -0.1369701 
C    -3.6590189    1.4120788   -1.0986955 
C    -2.3259729    1.5962808   -1.3667022 
C     2.1540043    0.1833072   -1.9907871 
C     2.6796765    1.4788490   -1.8515457 
C     4.0330078    1.6862663   -2.0521715 
C     4.8580201    0.5997901   -2.3592785 
C     6.2873756    0.7065355   -2.6517706 
C     7.0034715    1.9021037   -2.6676162 
C     8.3532793    1.8874699   -3.0018690 
C     8.9701458    0.6753908   -3.3301781 
C    10.3855612    0.5951438   -3.6947804 
N    10.9102347   -0.5395826   -3.9722098 
C    12.2671981   -0.6642195   -4.2870250 
C    13.2729457    0.2096015   -3.8313301 
C    14.5978493   -0.0017857   -4.1896978 
C    14.9710345   -1.0784534   -5.0176288 
C    16.3871197   -1.2923772   -5.3974793 
C    17.2514596   -0.2023150   -5.5794839 
C    18.5886133   -0.3887449   -5.9563050 
C    19.4925432    0.7728683   -6.1440824 
C    19.3951727    1.9037658   -5.3150706 
C    20.2484144    2.9930405   -5.4892369 
C    21.2163118    2.9753738   -6.4963085 
C    21.3227081    1.8583030   -7.3281560 
C    20.4702627    0.7685320   -7.1539227 
C    19.0573763   -1.6963856   -6.1490466 
C    18.2181477   -2.8062252   -5.9741672 
C    18.7338443   -4.1842745   -6.1696960 
C    19.6798937   -4.4621795   -7.1717659 
C    20.1617533   -5.7572513   -7.3606104 
C    19.7087441   -6.8020522   -6.5514183 
C    18.7703579   -6.5393128   -5.5504431 
C    18.2878842   -5.2443976   -5.3612843 
C    16.8857550   -2.5879772   -5.5986216 
C    13.9598404   -1.9518814   -5.4589017 
C    12.6360228   -1.7597091   -5.0860196 
C     8.1884625   -0.4882293   -3.2962817 
N     6.9010114   -0.4730168   -2.9572208 
N     4.3467903   -0.6584764   -2.4421967 
C     3.0344540   -0.8590326   -2.2926216 
H     0.4040706   -1.1192182   -2.1199553 
H    -1.1401348   -1.4701053   -0.3475392 
H    -3.5236453   -1.8198657    0.0660574 
H    -5.4459259   -2.2022037   -0.5732553 
H    -6.3012268   -3.8998321    0.6581047 
H    -7.2504851   -6.1747844    0.5334431 
H    -9.5368618   -6.5335725   -0.3944845 
H   -10.8602591   -4.5818556   -1.2042416 
H    -9.9081120   -2.3083187   -1.1091760 
H    -9.3440633   -0.6145506    0.2515496 
H   -10.3610387    1.1920896   -0.7273219 
H   -11.8630643    3.0890510   -0.2326238 
H   -11.0574149    5.0020792    1.1479783 
H    -8.7261409    4.9914825    2.0321107 
H    -7.2238914    3.0879258    1.5564573 
H    -6.0179306    2.0646352   -0.1248941 
H    -4.3553121    2.2214697   -1.3076160 
H    -1.9569884    2.5386287   -1.7697623 
H     2.0150225    2.3073400   -1.6119354 
H     4.4491868    2.6881250   -1.9785524 
H     6.5137991    2.8419856   -2.4225423 
H     8.9233005    2.8167836   -3.0108688 
H    10.9342507    1.5495165   -3.7240712 
H    13.0246660    1.0327868   -3.1607158 
H    15.3631268    0.6662847   -3.7942227 
H    16.8653953    0.8108985   -5.4708561 
H    18.6596898    1.9222586   -4.5094142 
H    20.1616282    3.8576649   -4.8288867 
H    21.8842311    3.8276248   -6.6321633 
H    22.0699612    1.8369851   -8.1233212 
H    20.5502751   -0.0878127   -7.8251163 
H    20.1069920   -1.8545397   -6.3961376 
H    20.0250597   -3.6606157   -7.8260225 
H    20.8896145   -5.9525642   -8.1499323 
H    20.0851875   -7.8154985   -6.6998540 
H    18.4165007   -7.3464610   -4.9067381 
H    17.5725824   -5.0500359   -4.5610573 
H    16.2256222   -3.4433177   -5.4590606 
H    14.2095355   -2.7863455   -6.1140943 
H    11.8557144   -2.4403403   -5.4280182 
H     8.6342306   -1.4444619   -3.5553328 
H     2.6785214   -1.8805998   -2.4188469 
Ir    5.7397175   -2.2408586   -2.7207732 
O     5.1666761   -1.9387388   -4.8441714 
H     5.5597953   -2.5690965   -5.4736873 
H     5.3376572   -1.0627382   -5.2365210 
C     5.2800918   -3.3862925   -0.9332933 
C     6.6957260   -3.1214695   -1.0121766 
C     7.2080144   -3.7936848   -2.2008379 
C     7.5165240   -2.3985478   -0.0008978 
C     6.1018167   -4.4214638   -2.8526815 
C     4.8952871   -4.1567466   -2.0950447 
C     3.5430447   -4.7150443   -2.3861466 
C     4.3780515   -2.9396016    0.1621159 
C     8.6412471   -3.9017605   -2.5965927 
C     6.1660338   -5.2019966   -4.1179427 
H     3.3511443   -4.7610533   -3.4650620 
H     2.7491471   -4.1195707   -1.9187913 
H     3.4667272   -5.7365301   -1.9823465 
H     4.6901700   -1.9737170    0.5766659 
H     4.4145803   -3.6835085    0.9733748 
H     3.3359294   -2.8656726   -0.1686667 
H     8.3667191   -1.8860014   -0.4668146 
H     7.9171337   -3.1208236    0.7270581 
H     6.9201142   -1.6583609    0.5452021 
H     7.0199317   -4.9035425   -4.7381320 
H     5.2418817   -5.1065933   -4.7015095 
H     6.2892158   -6.2682346   -3.8688429 
H     9.2395412   -3.0728577   -2.2009005 
H     8.7623181   -3.9370536   -3.6865115 
H     9.0587415   -4.8327687   -2.1829006 
