# Supplementary material for: Identifying Bottlenecks in the Photocatalytic Oxygen Evolution Reaction with Covalent Organic Frameworks
Source: Chem Mater. 2025 Jun 4;37(12):4463–74. doi: 10.1021/acs.chemmater.5c00804 (PMC12199468; doi:10.1021/acs.chemmater.5c00804)
Supplement: Supplementary file 2 [file cm5c00804_si_002.zip › structures/TAPB_BPY_Co/Co_catalytic_cycle/TAPB_BPY_Co_4_H2O_smaller_cluster_water_charge2_HS_B3LYPopt.xyz]

59
Energy =
C     0.6895305    0.0713134   -1.8858589 
N    -0.1169127    1.0280595   -1.6220030 
C    -1.4450190    0.7684654   -1.2467215 
C    -1.8444178   -0.3741231   -0.5281858 
C    -3.1821607   -0.5451661   -0.1774836 
C    -4.1373466    0.4097676   -0.5392387 
C    -3.7434885    1.5521000   -1.2425154 
C    -2.4050573    1.7387194   -1.5808655 
C     2.0885908    0.3375305   -2.2242380 
C     2.6148019    1.6365626   -2.3001161 
C     3.9507039    1.8185411   -2.6206028 
C     4.7560097    0.6982821   -2.8580558 
C     6.1931256    0.7751699   -3.1830848 
C     6.9036674    1.9721557   -3.2879245 
C     8.2637752    1.9314672   -3.5747591 
C     8.9002854    0.6970912   -3.7486930 
C    10.3340691    0.6099255   -4.0367137 
N    10.9050650   -0.5239834   -4.1918203 
C    12.2891770   -0.6101302   -4.4101541 
C    13.2213379    0.2792775   -3.8441437 
C    14.5829376    0.1110394   -4.0891684 
C    15.0328338   -0.9336312   -4.9020884 
C    14.1108298   -1.8254409   -5.4582980 
C    12.7497748   -1.6756838   -5.2021310 
C     8.1150983   -0.4588574   -3.6322843 
N     6.8126366   -0.4182139   -3.3666332 
N     4.2432313   -0.5507483   -2.7844767 
C     2.9562680   -0.7282750   -2.4813919 
H     0.3879497   -0.9892720   -1.8856452 
H    -1.1027708   -1.1102331   -0.2152650 
H    -3.4806838   -1.4278202    0.3904929 
H    -4.4817673    2.3064977   -1.5189582 
H    -2.0783131    2.6298409   -2.1185404 
H     1.9630925    2.4872531   -2.1051630 
H     4.3637411    2.8229315   -2.6816233 
H     6.4080725    2.9296927   -3.1442454 
H     8.8318512    2.8589612   -3.6574518 
H    10.8676816    1.5714732   -4.1184013 
H    12.8821265    1.0787971   -3.1839575 
H    15.2998399    0.7967527   -3.6345437 
H    14.4555684   -2.6484494   -6.0863794 
H    12.0181836   -2.3700100   -5.6177239 
H     8.5744336   -1.4393307   -3.7513320 
H     2.6067864   -1.7611326   -2.4401543 
Co    5.5892139   -2.1137338   -3.1752191 
O     4.3129727   -3.7932819   -2.9175035 
O     5.0887618   -2.1667051   -5.1908722 
O     7.0771118   -3.5770994   -3.4731355 
O     5.9074673   -2.3644255   -1.1133396 
H     5.3419288   -2.9011640   -5.7747528 
H     6.7555998   -4.4827916   -3.3164844 
H     6.6147131   -2.9666369   -0.8245719 
H     7.5801502   -3.6354936   -4.3030494 
H     5.9660472   -1.5999210   -0.5161925 
H     3.6102955   -4.0370081   -3.5427377 
H     3.9601004   -3.9859012   -2.0326555 
H     5.0842756   -1.3773948   -5.7575775 
H    16.1001505   -1.0607875   -5.0891866 
H    -5.1829739    0.2708517   -0.2605173 
