# Supplementary material for: Identifying Bottlenecks in the Photocatalytic Oxygen Evolution Reaction with Covalent Organic Frameworks
Source: Chem Mater. 2025 Jun 4;37(12):4463–74. doi: 10.1021/acs.chemmater.5c00804 (PMC12199468; doi:10.1021/acs.chemmater.5c00804)
Supplement: Supplementary file 2 [file cm5c00804_si_002.zip › structures/TAPB_BPY_Co/Co_catalytic_cycle/TAPB_BPY_Co_3_H2O_1_HOOH_smaller_cluster_water_charge2_HS_B3LYPopt.xyz]

60
Energy =
C     0.6772140    0.0968730   -1.8926164 
N    -0.1280158    1.0598168   -1.6492293 
C    -1.4611896    0.8070892   -1.2876860 
C    -1.8643498   -0.3100064   -0.5325046 
C    -3.2070536   -0.4783726   -0.1991187 
C    -4.1626879    0.4531914   -0.6159048 
C    -3.7647633    1.5706709   -1.3560913 
C    -2.4218537    1.7560117   -1.6766048 
C     2.0800968    0.3537575   -2.2228748 
C     2.6211613    1.6476624   -2.2739353 
C     3.9593350    1.8202324   -2.5903479 
C     4.7505170    0.6970050   -2.8574968 
C     6.1892808    0.7646146   -3.1758668 
C     6.9085848    1.9572687   -3.2647738 
C     8.2685405    1.9104713   -3.5516804 
C     8.8951106    0.6736886   -3.7410798 
C    10.3272541    0.5804622   -4.0349404 
N    10.8919851   -0.5549958   -4.2019109 
C    12.2737369   -0.6450445   -4.4342205 
C    13.2151980    0.2454257   -3.8852150 
C    14.5727446    0.0750061   -4.1499820 
C    15.0096770   -0.9736922   -4.9649577 
C    14.0789602   -1.8677633   -5.5025186 
C    12.7219429   -1.7152201   -5.2270692 
C     8.1020940   -0.4787960   -3.6401330 
N     6.7995149   -0.4318886   -3.3725372 
N     4.2206275   -0.5460423   -2.8159684 
C     2.9345002   -0.7161087   -2.5042202 
H     0.3697186   -0.9620312   -1.8851212 
H    -1.1218407   -1.0264021   -0.1783712 
H    -3.5090052   -1.3404489    0.3979181 
H    -4.5038789    2.3068516   -1.6759931 
H    -2.0925432    2.6281344   -2.2430869 
H     1.9802633    2.5021731   -2.0607515 
H     4.3851988    2.8204082   -2.6254062 
H     6.4193164    2.9165186   -3.1116205 
H     8.8429984    2.8348672   -3.6237771 
H    10.8648659    1.5400379   -4.1129880 
H    12.8870411    1.0485830   -3.2239137 
H    15.2969873    0.7623014   -3.7096023 
H    14.4136516   -2.6943903   -6.1312635 
H    11.9835001   -2.4105472   -5.6286078 
H     8.5472045   -1.4634033   -3.7722743 
H     2.5736554   -1.7450827   -2.4808002 
Co    5.5259469   -2.1135914   -3.2875924 
O     4.1955853   -3.7010629   -3.1314472 
O     5.4503010   -2.0826717   -5.3697179 
O     7.1434727   -3.4291414   -3.4895158 
O     5.7484523   -2.4097910   -1.1093863 
H     5.5472764   -1.2559758   -5.8711702 
H     7.1399733   -4.3053022   -3.0668176 
H     7.3561415   -3.6021407   -4.4242815 
H     3.3657218   -3.8751977   -3.6028624 
H     4.0645658   -3.9569508   -2.1947092 
H     4.8263753   -2.6223405   -5.8841511 
H    16.0739398   -1.1021527   -5.1678268 
H    -5.2122924    0.3162957   -0.3514548 
O     4.9981624   -3.5317510   -0.5868267 
H     4.5091965   -3.1097075    0.1505443 
H     6.6465921   -2.5723754   -0.7522581 
