# Supplementary material for: Identifying Bottlenecks in the Photocatalytic Oxygen Evolution Reaction with Covalent Organic Frameworks
Source: Chem Mater. 2025 Jun 4;37(12):4463–74. doi: 10.1021/acs.chemmater.5c00804 (PMC12199468; doi:10.1021/acs.chemmater.5c00804)
Supplement: Supplementary file 2 [file cm5c00804_si_002.zip › structures/TAPB_BPY_Co/Co_catalytic_cycle/TAPB_BPY_Co_2_H2O_2_OH_smaller_cluster_water_charge2_HS_B3LYPopt.xyz]

57
Energy =
C     0.7296440    0.0268346   -1.7938340 
N    -0.1641126    0.9379211   -1.7109481 
C    -1.4750059    0.6255090   -1.3168674 
C    -1.7932704   -0.4017086   -0.4086514 
C    -3.1217520   -0.6367542   -0.0598376 
C    -4.1468793    0.1379427   -0.6113261 
C    -3.8343096    1.1676012   -1.5039591 
C    -2.5071411    1.4211536   -1.8427347 
C     2.1072147    0.3558628   -2.1643295 
C     2.5215710    1.6656143   -2.4467597 
C     3.8394790    1.9041971   -2.8060383 
C     4.7324442    0.8287098   -2.8723151 
C     6.1493546    0.9653901   -3.2573938 
C     6.7520529    2.1904367   -3.5569970 
C     8.0946687    2.2157711   -3.9087233 
C     8.8098364    1.0129379   -3.9502726 
C    10.2230889    1.0151103   -4.2996130 
N    10.9373439   -0.0247629   -4.3344435 
C    12.1208026   -0.5843974   -4.5182425 
C    13.0256064   -0.7103646   -3.4129257 
C    14.2415408   -1.3224369   -3.6136017 
C    14.5796889   -1.8336967   -4.8837577 
C    13.6854185   -1.7280371   -5.9690702 
C    12.4610429   -1.1221946   -5.8031521 
C     8.1366115   -0.1771941   -3.6407061 
N     6.8517305   -0.1927561   -3.3134138 
N     4.3283522   -0.4268225   -2.5905577 
C     3.0626488   -0.6645992   -2.2535000 
H     0.5216144   -1.0406962   -1.6131035 
H    -0.9984658   -0.9927533    0.0482552 
H    -3.3585181   -1.4268898    0.6546075 
H    -4.6285127    1.7826398   -1.9299853 
H    -2.2442726    2.2274242   -2.5288541 
H     1.8001490    2.4792772   -2.3856974 
H     4.1662682    2.9161107   -3.0346340 
H     6.1855374    3.1174297   -3.5150923 
H     8.5842164    3.1610728   -4.1440123 
H    10.6879879    1.9828665   -4.5465486 
H    12.7320172   -0.3086975   -2.4440761 
H    14.9474063   -1.4116013   -2.7882487 
H    13.9659793   -2.1279718   -6.9430084 
H    11.7456488   -1.0287989   -6.6190676 
H     8.6464755   -1.1408728   -3.6478950 
H     2.8151788   -1.7083735   -2.0527867 
Co    5.7942472   -1.9843710   -2.6301983 
O     4.5843744   -3.3469063   -2.5629489 
O     5.4146888   -2.1406357   -4.8414279 
O     7.5962386   -3.0763533   -2.9647996 
O     6.3203061   -1.6317235   -0.8990606 
H     5.8915719   -2.7761344   -5.4016748 
H     7.8860905   -3.6345372   -2.2216405 
H     7.2418165   -1.8864708   -0.7160234 
H     7.6740567   -3.6500414   -3.7467385 
H     4.2183656   -3.5114218   -3.4511788 
H     5.3965718   -1.3242690   -5.3682750 
H    15.5447000   -2.3201685   -5.0275804 
H    -5.1850734   -0.0509784   -0.3342934 
