# Supplementary material for: Identifying Bottlenecks in the Photocatalytic Oxygen Evolution Reaction with Covalent Organic Frameworks
Source: Chem Mater. 2025 Jun 4;37(12):4463–74. doi: 10.1021/acs.chemmater.5c00804 (PMC12199468; doi:10.1021/acs.chemmater.5c00804)
Supplement: Supplementary file 2 [file cm5c00804_si_002.zip › structures/TAPB_BPY_Co/Co_catalytic_cycle/TAPB_BPY_Co_3_H2O_1_OH_smaller_cluster_water_charge2_CS_B3LYPopt.xyz]

58
Energy =
C     0.7397185   -0.0550345   -1.8861138 
N    -0.0887816    0.8793265   -1.6131954 
C    -1.4322003    0.5977246   -1.3197944 
C    -1.8737024   -0.6031620   -0.7326958 
C    -3.2283743   -0.7918096   -0.4692407 
C    -4.1580138    0.2030651   -0.7891199 
C    -3.7226425    1.4025493   -1.3596728 
C    -2.3674096    1.6058434   -1.6092310 
C     2.1444008    0.2576442   -2.1600606 
C     2.6410342    1.5699008   -2.1447514 
C     3.9772641    1.8018476   -2.4280868 
C     4.8081029    0.7207451   -2.7226844 
C     6.2287112    0.8069634   -3.0413866 
C     6.9775491    1.9772391   -3.1089200 
C     8.3296255    1.8990807   -3.4255448 
C     8.9147832    0.6521950   -3.6711717 
C    10.3359469    0.5240161   -4.0059340 
N    10.8512138   -0.6254970   -4.2244683 
C    12.2200507   -0.7660589   -4.5005595 
C    13.2126493    0.0872319   -3.9827740 
C    14.5520856   -0.1335839   -4.2956924 
C    14.9195427   -1.1953150   -5.1284805 
C    13.9380250   -2.0522339   -5.6350930 
C    12.5985077   -1.8501084   -5.3106999 
C     8.1027324   -0.4874597   -3.5867420 
N     6.8100955   -0.4010296   -3.2834767 
N     4.3190701   -0.5463243   -2.7331995 
C     3.0334139   -0.7788697   -2.4577409 
H     0.4599321   -1.1186664   -1.9518623 
H    -1.1546517   -1.3742810   -0.4534667 
H    -3.5617719   -1.7204241   -0.0033054 
H    -4.4415471    2.1867843   -1.6015974 
H    -2.0070960    2.5392558   -2.0436520 
H     1.9648110    2.3908826   -1.9116811 
H     4.3765563    2.8139601   -2.4219898 
H     6.5109891    2.9409350   -2.9153527 
H     8.9295972    2.8078223   -3.4802080 
H    10.9015574    1.4676718   -4.0657582 
H    12.9391132    0.9000348   -3.3087868 
H    15.3172429    0.5238638   -3.8798626 
H    14.2192699   -2.8882772   -6.2772270 
H    11.8202036   -2.5153584   -5.6868156 
H     8.5150641   -1.4758538   -3.7722327 
H     2.7014968   -1.8142463   -2.4736618 
Co    5.6275119   -1.8936218   -3.1244543 
O     4.4602634   -3.4511768   -2.9422708 
O     5.1399341   -1.8876124   -5.0399596 
O     7.0767423   -3.1709296   -3.4480386 
O     6.0488811   -2.1720794   -1.3728503 
H     5.8591543   -2.0651713   -5.6731579 
H     7.3186041   -3.2843492   -2.4980887 
H     6.3030013   -1.3408612   -0.9368455 
H     6.7578403   -4.0474867   -3.7367162 
H     3.7102019   -3.6246023   -3.5368708 
H     4.1922964   -3.6644149   -2.0302191 
H     4.6735728   -1.1110149   -5.3973484 
H    15.9703838   -1.3627580   -5.3692462 
H    -5.2176471    0.0486843   -0.5800877 
