# Supplementary material for: Identifying Bottlenecks in the Photocatalytic Oxygen Evolution Reaction with Covalent Organic Frameworks
Source: Chem Mater. 2025 Jun 4;37(12):4463–74. doi: 10.1021/acs.chemmater.5c00804 (PMC12199468; doi:10.1021/acs.chemmater.5c00804)
Supplement: Supplementary file 2 [file cm5c00804_si_002.zip › structures/TAPB_BPY_Co/Co_catalytic_cycle/TAPB_BPY_Co_3_H2O_1_O__smaller_cluster_water_charge2_LS__B3LYPopt.xyz]

57
Energy =
C     0.7380959   -0.0485377   -1.8937691 
N    -0.0945992    0.8815035   -1.6190910 
C    -1.4433756    0.5942468   -1.3567168 
C    -1.8945323   -0.6166931   -0.7982376 
C    -3.2537916   -0.8113393   -0.5645526 
C    -4.1784627    0.1875391   -0.8862509 
C    -3.7337663    1.3967738   -1.4282920 
C    -2.3742165    1.6058897   -1.6478033 
C     2.1485734    0.2656503   -2.1341651 
C     2.6505947    1.5747597   -2.0841123 
C     3.9924957    1.8066780   -2.3417107 
C     4.8247068    0.7283253   -2.6416632 
C     6.2457056    0.8166747   -2.9565309 
C     6.9966773    1.9857367   -3.0183901 
C     8.3445429    1.9096854   -3.3548549 
C     8.9237982    0.6664039   -3.6304083 
C    10.3384924    0.5364982   -3.9915835 
N    10.8393102   -0.6127786   -4.2424670 
C    12.2013609   -0.7634493   -4.5441488 
C    13.2123637    0.0702910   -4.0301979 
C    14.5436591   -0.1614590   -4.3687656 
C    14.8845406   -1.2144839   -5.2236972 
C    13.8846744   -2.0518696   -5.7270917 
C    12.5533042   -1.8391400   -5.3771675 
C     8.1118354   -0.4733616   -3.5478837 
N     6.8260053   -0.3868627   -3.2208554 
N     4.3299036   -0.5355456   -2.6796361 
C     3.0391835   -0.7692922   -2.4338452 
H     0.4580874   -1.1101713   -1.9853608 
H    -1.1799009   -1.3914006   -0.5175812 
H    -3.5948225   -1.7479526   -0.1206549 
H    -4.4489941    2.1840014   -1.6713916 
H    -2.0070727    2.5468243   -2.0596713 
H     1.9741152    2.3943618   -1.8469626 
H     4.3946309    2.8173005   -2.3131169 
H     6.5342306    2.9477140   -2.8070555 
H     8.9451982    2.8182706   -3.4038970 
H    10.9103499    1.4768623   -4.0408819 
H    12.9596650    0.8757111   -3.3394987 
H    15.3234614    0.4803108   -3.9557081 
H    14.1453232   -2.8810781   -6.3865336 
H    11.7608643   -2.4893976   -5.7499788 
H     8.5204795   -1.4591557   -3.7544947 
H     2.7038267   -1.8028545   -2.4770291 
Co    5.6506172   -1.8828012   -3.0287609 
O     4.4713721   -3.4319160   -2.8730532 
O     5.1613987   -1.9162044   -4.9526712 
O     7.0922309   -3.1656665   -3.3824036 
O     6.0865829   -1.9863116   -1.3228541 
H     5.8678540   -2.1167326   -5.5934046 
H     7.4529210   -3.3223527   -2.4832282 
H     6.7657522   -4.0386474   -3.6747151 
H     3.8412010   -3.6203099   -3.5912899 
H     4.0764904   -3.7248237   -2.0337482 
H     4.6815414   -1.1566876   -5.3283993 
H    15.9291937   -1.3906614   -5.4842997 
H    -5.2417726    0.0283817   -0.7007662 
