# Supplementary material for: Identifying Bottlenecks in the Photocatalytic Oxygen Evolution Reaction with Covalent Organic Frameworks
Source: Chem Mater. 2025 Jun 4;37(12):4463–74. doi: 10.1021/acs.chemmater.5c00804 (PMC12199468; doi:10.1021/acs.chemmater.5c00804)
Supplement: Supplementary file 2 [file cm5c00804_si_002.zip › structures/TAPB_BPY_Co/Co_catalytic_cycle/TAPB_BPY_Co_3_H2O_1_OOH_smaller_cluster_water_charge2_CS_B3LYPopt.xyz]

59
Energy =
C     0.7172461   -0.0356129   -1.9501958 
N    -0.1063132    0.9008812   -1.6705197 
C    -1.4486607    0.6214478   -1.3705598 
C    -1.8828715   -0.5697892   -0.7591339 
C    -3.2355729   -0.7578147   -0.4845974 
C    -4.1700817    0.2275945   -0.8186464 
C    -3.7416488    1.4174353   -1.4144554 
C    -2.3884403    1.6210916   -1.6741687 
C     2.1242809    0.2719999   -2.2187976 
C     2.6294368    1.5806469   -2.1866122 
C     3.9694892    1.8053586   -2.4565036 
C     4.7982848    0.7218936   -2.7499193 
C     6.2218050    0.8083087   -3.0556751 
C     6.9728468    1.9781986   -3.1017054 
C     8.3273144    1.9016954   -3.4108966 
C     8.9122505    0.6573529   -3.6680443 
C    10.3355346    0.5284916   -3.9933591 
N    10.8485150   -0.6211453   -4.2173078 
C    12.2177310   -0.7675090   -4.4875946 
C    13.2127872    0.0863017   -3.9752632 
C    14.5518618   -0.1423574   -4.2838525 
C    14.9169329   -1.2128571   -5.1065486 
C    13.9331884   -2.0704549   -5.6075302 
C    12.5938819   -1.8599206   -5.2876809 
C     8.0968660   -0.4820322   -3.6047675 
N     6.8021103   -0.3959039   -3.3139682 
N     4.3014718   -0.5419488   -2.7761388 
C     3.0096934   -0.7661262   -2.5199421 
H     0.4316367   -1.0974453   -2.0212513 
H    -1.1589046   -1.3321597   -0.4686824 
H    -3.5632478   -1.6782631    0.0011867 
H    -4.4645358    2.1944000   -1.6677234 
H    -2.0337828    2.5476605   -2.1274622 
H     1.9573005    2.4041515   -1.9507880 
H     4.3748696    2.8147960   -2.4377254 
H     6.5077911    2.9404724   -2.8977228 
H     8.9290451    2.8101740   -3.4491004 
H    10.9039697    1.4710987   -4.0421785 
H    12.9416824    0.9063950   -3.3092004 
H    15.3187933    0.5158284   -3.8724919 
H    14.2124322   -2.9132755   -6.2416400 
H    11.8134929   -2.5253217   -5.6592318 
H     8.5072329   -1.4716163   -3.7869677 
H     2.6654501   -1.7968877   -2.5538063 
Co    5.6146038   -1.8951845   -3.1499363 
O     4.4596434   -3.4439761   -2.9016771 
O     5.2943923   -1.8877021   -5.1086703 
O     7.0624293   -3.1602098   -3.5218350 
O     6.0887841   -1.9884292   -1.3671745 
H     5.2806003   -1.0301918   -5.5696413 
H     7.0814611   -3.8967776   -2.8828593 
H     6.9933687   -3.5698061   -4.4051214 
H     3.6389900   -3.6283897   -3.3892832 
H     4.2682219   -3.4605475   -1.9303348 
H     4.5413459   -2.3845039   -5.4752807 
H    15.9675960   -1.3863192   -5.3438329 
H    -5.2280401    0.0740670   -0.6006952 
O     5.0326208   -2.5638756   -0.5919699 
H     4.5989315   -1.7859823   -0.1868776 
