# Supplementary material for: Identifying Bottlenecks in the Photocatalytic Oxygen Evolution Reaction with Covalent Organic Frameworks
Source: Chem Mater. 2025 Jun 4;37(12):4463–74. doi: 10.1021/acs.chemmater.5c00804 (PMC12199468; doi:10.1021/acs.chemmater.5c00804)
Supplement: Supplementary file 2 [file cm5c00804_si_002.zip › structures/TAPB_BPY_Ir/Ir_catalytic_cycle/TAPB_BPY_Ir_1_HOOH_smaller_cluster_water_charge2_B3LYPopt.xyz]

76
Energy =
C     0.8694590   -0.0301875   -1.3008675 
N     0.0460463    0.9191066   -1.0690624 
C    -1.3289640    0.6638742   -0.9438892 
C    -1.8576439   -0.5293173   -0.4170403 
C    -3.2377115   -0.6991959   -0.3284656 
C    -4.1047893    0.3066037   -0.7666140 
C    -3.5832870    1.4993291   -1.2763490 
C    -2.2047628    1.6851503   -1.3489229 
C     2.3053968    0.2355535   -1.4133181 
C     2.8538772    1.5190065   -1.2673774 
C     4.2163855    1.7025813   -1.4344797 
C     5.0291327    0.6062527   -1.7354345 
C     6.4650771    0.6924036   -2.0060352 
C     7.1972978    1.8782816   -2.0217239 
C     8.5406039    1.8492555   -2.3802582 
C     9.1361885    0.6324876   -2.7305969 
C    10.5309924    0.5440873   -3.1722978 
N    11.0260714   -0.5870215   -3.5058936 
C    12.3560812   -0.7078975   -3.9359168 
C    13.3960193    0.1552470   -3.5419960 
C    14.6856326   -0.0425320   -4.0298484 
C    14.9562196   -1.0920949   -4.9142460 
C    13.9301657   -1.9614678   -5.2950943 
C    12.6419168   -1.7809526   -4.7970528 
C     8.3471174   -0.5225398   -2.6721301 
N     7.0657717   -0.4927943   -2.3082579 
N     4.4955768   -0.6391271   -1.8398278 
C     3.1762675   -0.8177770   -1.6954834 
H     0.5581988   -1.0761240   -1.4557458 
H    -1.1893818   -1.3085618   -0.0479378 
H    -3.6403447   -1.6222178    0.0917804 
H    -4.2546250    2.2920996   -1.6098818 
H    -1.7797026    2.6127917   -1.7343895 
H     2.1974734    2.3569139   -1.0378756 
H     4.6497280    2.6957373   -1.3409767 
H     6.7209002    2.8233484   -1.7707004 
H     9.1194819    2.7729641   -2.4022092 
H    11.0834568    1.4957888   -3.2224939 
H    13.2018133    0.9617757   -2.8340044 
H    15.4890949    0.6244660   -3.7132565 
H    14.1372468   -2.7886926   -5.9756525 
H    11.8291597   -2.4532402   -5.0749366 
H     8.7761318   -1.4818030   -2.9437112 
H     2.8033656   -1.8326381   -1.8233874 
Ir    5.8456530   -2.2238344   -2.2178172 
O     5.5009011   -1.5623120   -4.3451375 
C     5.2759395   -3.5846690   -0.6142608 
C     6.7016425   -3.3512686   -0.6033264 
C     7.2478613   -3.8783607   -1.8484418 
C     7.4944596   -2.7939242    0.5275282 
C     6.1561805   -4.3813401   -2.6194232 
C     4.9241829   -4.1830642   -1.8785005 
C     3.5721197   -4.6610055   -2.2913394 
C     4.3455925   -3.2642720    0.5016603 
C     8.6931688   -3.9739696   -2.2007506 
C     6.2563411   -4.9893193   -3.9733119 
H     3.4254191   -4.5707980   -3.3747714 
H     2.7729143   -4.1038572   -1.7872395 
H     3.4540989   -5.7216898   -2.0207835 
H     4.6494899   -2.3552958    1.0346442 
H     4.3616122   -4.0988590    1.2203107 
H     3.3129380   -3.1463013    0.1556792 
H     8.3777431   -2.2507916    0.1695837 
H     7.8429129   -3.6196204    1.1673412 
H     6.8924128   -2.1155349    1.1431041 
H     7.1032168   -4.5821749   -4.5372365 
H     5.3373755   -4.8393469   -4.5525623 
H     6.4061016   -6.0751233   -3.8618253 
H     9.2910320   -3.2139910   -1.6844535 
H     8.8545320   -3.8807791   -3.2820024 
H     9.0758903   -4.9581617   -1.8893612 
O     6.6914624   -1.8782869   -5.1101396 
H     4.8047673   -2.0720197   -4.8106757 
H     6.7594585   -1.0817809   -5.6781335 
H    15.9683607   -1.2396699   -5.2938560 
H    -5.1845340    0.1665587   -0.6968494 
