# Supplementary material for: Identifying Bottlenecks in the Photocatalytic Oxygen Evolution Reaction with Covalent Organic Frameworks
Source: Chem Mater. 2025 Jun 4;37(12):4463–74. doi: 10.1021/acs.chemmater.5c00804 (PMC12199468; doi:10.1021/acs.chemmater.5c00804)
Supplement: Supplementary file 2 [file cm5c00804_si_002.zip › structures/TAPB_BPY_Ir/Ir_catalytic_cycle/TAPB_BPY_Ir_1_H2O_smaller_cluster_water_charge2_B3LYPopt.xyz]

75
Energy =
C     0.7774308   -0.0793834   -1.5842347 
N    -0.0524444    0.8645605   -1.3527086 
C    -1.3897221    0.5889216   -1.0273723 
C    -1.8003057   -0.5601465   -0.3256851 
C    -3.1471796   -0.7462904   -0.0220359 
C    -4.0993776    0.1985781   -0.4170112 
C    -3.6945835    1.3464626   -1.1048940 
C    -2.3473419    1.5495336   -1.3945455 
C     2.1850063    0.2166159   -1.8606565 
C     2.6898489    1.5257581   -1.8941946 
C     4.0304930    1.7350176   -2.1705573 
C     4.8675232    0.6380628   -2.3927359 
C     6.2893865    0.7372216   -2.7276982 
C     6.9922486    1.9349104   -2.8468719 
C     8.3401910    1.9071593   -3.1868304 
C     8.9689416    0.6789540   -3.4192405 
C    10.3908988    0.5854477   -3.7622223 
N    10.9414066   -0.5585910   -3.9157515 
C    12.3132349   -0.6786411   -4.1837115 
C    13.2807815    0.2374366   -3.7298377 
C    14.6267874    0.0298880   -4.0226626 
C    15.0256583   -1.0810817   -4.7727233 
C    14.0691178   -1.9987071   -5.2170185 
C    12.7234535   -1.8086202   -4.9114957 
C     8.1989259   -0.4837816   -3.2957227 
N     6.9123519   -0.4553493   -2.9476012 
N     4.3770361   -0.6273248   -2.3310963 
C     3.0760116   -0.8328512   -2.0916615 
H     0.4944581   -1.1445357   -1.6000768 
H    -1.0617854   -1.2877807    0.0132728 
H    -3.4556749   -1.6324065    0.5349517 
H    -4.4315308    2.0923070   -1.4066343 
H    -2.0116298    2.4452508   -1.9187507 
H     2.0168367    2.3613860   -1.7088579 
H     4.4287326    2.7461612   -2.2140286 
H     6.4938181    2.8858248   -2.6723279 
H     8.9014211    2.8383033   -3.2696255 
H    10.9250439    1.5423863   -3.8756984 
H    12.9834380    1.0906364   -3.1187809 
H    15.3725178    0.7368091   -3.6555467 
H    14.3751847   -2.8724255   -5.7943701 
H    11.9645781   -2.5205511   -5.2385917 
H     8.6513414   -1.4527421   -3.4856829 
H     2.7373502   -1.8675941   -2.0895653 
Ir    5.7713684   -2.2106123   -2.5658015 
O     5.1152271   -2.0223013   -4.6842467 
H     5.5391042   -2.6431774   -5.3031038 
H     5.2138167   -1.1500796   -5.1087003 
C     5.3585132   -3.2923337   -0.7240281 
C     6.7682784   -3.0058450   -0.8390600 
C     7.2732943   -3.7226614   -2.0045252 
C     7.5945895   -2.2357527    0.1326207 
C     6.1674254   -4.3879110   -2.6151467 
C     4.9674748   -4.1108855   -1.8474855 
C     3.6194786   -4.6993106   -2.0952974 
C     4.4714448   -2.8191893    0.3726825 
C     8.7032134   -3.8298832   -2.4125817 
C     6.2201285   -5.2173692   -3.8498124 
H     3.4275144   -4.8224721   -3.1681931 
H     2.8211212   -4.0775858   -1.6720081 
H     3.5516834   -5.6903119   -1.6203209 
H     4.7556953   -1.8190413    0.7212762 
H     4.5655655   -3.5125552    1.2231497 
H     3.4178771   -2.8064527    0.0724739 
H     8.4251507   -1.7219177   -0.3663607 
H     8.0239398   -2.9262969    0.8750028 
H     6.9942710   -1.4896744    0.6662610 
H     7.0802708   -4.9578864   -4.4783936 
H     5.2992960   -5.1251852   -4.4397111 
H     6.3199326   -6.2762360   -3.5621868 
H     9.2937392   -2.9712447   -2.0725808 
H     8.8119647   -3.9250382   -3.5001505 
H     9.1403587   -4.7295312   -1.9522228 
H    -5.1525203    0.0475675   -0.1753056 
H    16.0816584   -1.2382843   -4.9973609 
