# Supplementary material for: Identifying Bottlenecks in the Photocatalytic Oxygen Evolution Reaction with Covalent Organic Frameworks
Source: Chem Mater. 2025 Jun 4;37(12):4463–74. doi: 10.1021/acs.chemmater.5c00804 (PMC12199468; doi:10.1021/acs.chemmater.5c00804)
Supplement: Supplementary file 2 [file cm5c00804_si_002.zip › structures/TAPB_BPY_Ir/Ir_catalytic_cycle/TAPB_BPY_Ir_1_OOH_smaller_cluster_water_charge2_B3LYPopt.xyz]

75
Energy =
C     0.8237034   -0.1680589   -1.4562358 
N     0.0087804    0.7663239   -1.1466013 
C    -1.3448641    0.4927746   -0.8978227 
C    -1.8082790   -0.7184657   -0.3508318 
C    -3.1696475   -0.9012212   -0.1187226 
C    -4.0833353    0.1089660   -0.4346898 
C    -3.6259649    1.3177401   -0.9682567 
C    -2.2644564    1.5162620   -1.1835210 
C     2.2440011    0.1245393   -1.6619934 
C     2.7807664    1.4134728   -1.5136232 
C     4.1302805    1.6258203   -1.7400839 
C     4.9455681    0.5494332   -2.0976714 
C     6.3699353    0.6541724   -2.4096847 
C     7.1140326    1.8309683   -2.3624648 
C     8.4601034    1.8044364   -2.7094075 
C     9.0491358    0.6020879   -3.1189498 
C    10.4668635    0.5107539   -3.4784473 
N    10.9754499   -0.6237633   -3.7789735 
C    12.3379013   -0.7674420   -4.0789609 
C    13.3440699    0.1066529   -3.6241927 
C    14.6735031   -0.1271856   -3.9651099 
C    15.0186180   -1.2224036   -4.7646509 
C    14.0254876   -2.1005113   -5.2071591 
C    12.6952059   -1.8824633   -4.8561273 
C     8.2423423   -0.5407589   -3.1612239 
N     6.9570462   -0.5151145   -2.8033787 
N     4.4216469   -0.7009794   -2.2134458 
C     3.1129137   -0.9084164   -2.0161086 
H     0.5188148   -1.2168402   -1.6017653 
H    -1.1009617   -1.5011224   -0.0735212 
H    -3.5190485   -1.8375084    0.3192283 
H    -4.3340975    2.1126423   -1.2068928 
H    -1.8873904    2.4569608   -1.5867817 
H     2.1235630    2.2336371   -1.2292384 
H     4.5527918    2.6232248   -1.6415331 
H     6.6483580    2.7635218   -2.0512616 
H     9.0522819    2.7185081   -2.6616060 
H    11.0287008    1.4576337   -3.4702994 
H    13.0922743    0.9483339   -2.9780689 
H    15.4495431    0.5470782   -3.5995931 
H    14.2899635   -2.9626109   -5.8211491 
H    11.9062607   -2.5608429   -5.1831095 
H     8.6594072   -1.4876039   -3.4932271 
H     2.7530798   -1.9271325   -2.1514445 
Ir    5.7903306   -2.2743595   -2.5782762 
O     5.3424564   -2.2720774   -4.5454659 
C     5.4131512   -3.3595964   -0.6576216 
C     6.8117991   -3.1003910   -0.8032636 
C     7.2760133   -3.8019154   -1.9964352 
C     7.6730851   -2.3305306    0.1367101 
C     6.1460168   -4.4710046   -2.5767223 
C     4.9792943   -4.1726222   -1.7779005 
C     3.6191222   -4.7440597   -1.9846978 
C     4.5496142   -2.8732669    0.4499214 
C     8.6937435   -3.9294113   -2.4356138 
C     6.1508281   -5.3134347   -3.8015453 
H     3.3850621   -4.8467826   -3.0508711 
H     2.8424208   -4.1327148   -1.5104251 
H     3.5737948   -5.7450661   -1.5278614 
H     4.8951327   -1.9104952    0.8434759 
H     4.5915897   -3.6080596    1.2694596 
H     3.5009466   -2.7820951    0.1456430 
H     8.4919601   -1.8249721   -0.3887802 
H     8.1216810   -3.0237944    0.8647127 
H     7.0957271   -1.5815436    0.6907777 
H     7.0480302   -5.1430747   -4.4062910 
H     5.2638654   -5.1240690   -4.4194810 
H     6.1308250   -6.3726674   -3.5004606 
H     9.3081280   -3.0874228   -2.0968241 
H     8.7767834   -4.0162632   -3.5257211 
H     9.1176993   -4.8435549   -1.9914748 
O     5.2790113   -1.1550981   -5.3297706 
H     5.5042161   -0.3873591   -4.7581116 
H    -5.1488443   -0.0375149   -0.2518862 
H    16.0628635   -1.3988111   -5.0272015 
