# Supplementary material for: Identifying Bottlenecks in the Photocatalytic Oxygen Evolution Reaction with Covalent Organic Frameworks
Source: Chem Mater. 2025 Jun 4;37(12):4463–74. doi: 10.1021/acs.chemmater.5c00804 (PMC12199468; doi:10.1021/acs.chemmater.5c00804)
Supplement: Supplementary file 2 [file cm5c00804_si_002.zip › structures/TAPB_BPY_Ir/Ir_catalytic_cycle/TAPB_BPY_Ir_1_OH_smaller_cluster_water_charge2_B3LYPopt.xyz]

74
Energy =
C     0.8109871   -0.1079937   -1.4511463 
N    -0.0116278    0.8255417   -1.1606927 
C    -1.3564568    0.5439082   -0.8764265 
C    -1.7919485   -0.6509356   -0.2731459 
C    -3.1458904   -0.8429100   -0.0083422 
C    -4.0798945    0.1416191   -0.3461317 
C    -3.6501555    1.3343092   -0.9355063 
C    -2.2956909    1.5428100   -1.1840439 
C     2.2241397    0.1964958   -1.6882930 
C     2.7434104    1.4983217   -1.5962169 
C     4.0866432    1.7217675   -1.8463681 
C     4.9149452    0.6446589   -2.1705259 
C     6.3324628    0.7510231   -2.4957360 
C     7.0638779    1.9366679   -2.5214274 
C     8.4069974    1.9054559   -2.8787921 
C     9.0055464    0.6878566   -3.2241294 
C    10.4195724    0.5881293   -3.5970781 
N    10.9320155   -0.5554897   -3.8520509 
C    12.2928792   -0.6979168   -4.1593408 
C    13.2983022    0.1648086   -3.6829777 
C    14.6285201   -0.0617647   -4.0275205 
C    14.9738712   -1.1385388   -4.8509798 
C    13.9800551   -2.0043408   -5.3166165 
C    12.6497272   -1.7960920   -4.9603031 
C     8.2125071   -0.4644624   -3.1895228 
N     6.9319054   -0.4299731   -2.8214034 
N     4.4072180   -0.6152951   -2.2314693 
C     3.1041766   -0.8359106   -2.0132505 
H     0.5181245   -1.1657443   -1.5525414 
H    -1.0679673   -1.4117456    0.0213697 
H    -3.4746506   -1.7652835    0.4729306 
H    -4.3733060    2.1099352   -1.1919412 
H    -1.9401681    2.4719247   -1.6313041 
H     2.0770265    2.3186945   -1.3347219 
H     4.4960336    2.7280128   -1.7908654 
H     6.5886352    2.8801724   -2.2616750 
H     8.9889997    2.8272577   -2.8901528 
H    10.9768129    1.5368674   -3.6422690 
H    13.0432662    0.9899969   -3.0169797 
H    15.4044576    0.6027241   -3.6442631 
H    14.2448367   -2.8515532   -5.9509375 
H    11.8614592   -2.4671831   -5.3036130 
H     8.6381190   -1.4239526   -3.4702975 
H     2.7594434   -1.8638634   -2.1106161 
Ir    5.7829277   -2.1775520   -2.5815636 
O     5.4344803   -2.2377880   -4.5052410 
H     5.4286489   -1.3592601   -4.9362016 
C     5.4440383   -3.1234615   -0.5285577 
C     6.8315076   -2.8868387   -0.7125816 
C     7.2675300   -3.6537272   -1.8756683 
C     7.7109476   -2.0511932    0.1510957 
C     6.1236916   -4.3643913   -2.3943827 
C     4.9836772   -4.0136461   -1.5852989 
C     3.6196116   -4.5928373   -1.7156763 
C     4.5992978   -2.5583573    0.5569044 
C     8.6756167   -3.8201650   -2.3282684 
C     6.1218084   -5.3113440   -3.5403836 
H     3.3690837   -4.8018950   -2.7621444 
H     2.8504053   -3.9397205   -1.2876447 
H     3.5833708   -5.5431718   -1.1597684 
H     4.9228573   -1.5502663    0.8420206 
H     4.6916568   -3.2046135    1.4438202 
H     3.5390224   -2.5301790    0.2821130 
H     8.5193399   -1.5844770   -0.4244497 
H     8.1751800   -2.6894896    0.9183693 
H     7.1433304   -1.2644341    0.6612061 
H     6.9549572   -5.1137724   -4.2239087 
H     5.1821121   -5.2570776   -4.1028185 
H     6.2286910   -6.3364536   -3.1524444 
H     9.3044393   -2.9664347   -2.0514393 
H     8.7401573   -3.9806016   -3.4111456 
H     9.0957985   -4.7089765   -1.8311399 
H    -5.1389752   -0.0147768   -0.1358758 
H    16.0180738   -1.3100541   -5.1164827 
