# Supplementary material for: Identifying Bottlenecks in the Photocatalytic Oxygen Evolution Reaction with Covalent Organic Frameworks
Source: Chem Mater. 2025 Jun 4;37(12):4463–74. doi: 10.1021/acs.chemmater.5c00804 (PMC12199468; doi:10.1021/acs.chemmater.5c00804)
Supplement: Supplementary file 2 [file cm5c00804_si_002.zip › structures/TAPB_BPY_Ir/Ir_catalytic_cycle/TAPB_BPY_Ir_1_O_smaller_cluster_water_charge2_B3LYPopt.xyz]

73
Energy =
C     0.8318904   -0.1027436   -1.2165488 
N     0.0233462    0.8283967   -0.8818505 
C    -1.3359101    0.5624555   -0.6561633 
C    -1.8259138   -0.6688704   -0.1814616 
C    -3.1933993   -0.8422051    0.0178821 
C    -4.0868648    0.1982800   -0.2568097 
C    -3.6030257    1.4272701   -0.7144243 
C    -2.2351049    1.6149503   -0.8973337 
C     2.2528542    0.1893246   -1.4184345 
C     2.7929582    1.4748804   -1.2536043 
C     4.1395229    1.6926583   -1.4935769 
C     4.9508230    0.6252302   -1.8845307 
C     6.3681705    0.7412007   -2.2213778 
C     7.1021798    1.9247675   -2.1897230 
C     8.4386584    1.9138471   -2.5746411 
C     9.0303833    0.7197222   -3.0031210 
C    10.4341402    0.6422822   -3.4179817 
N    10.9397978   -0.4879282   -3.7383857 
C    12.2876264   -0.6156958   -4.1046245 
C    13.3080391    0.2510064   -3.6687172 
C    14.6216259    0.0387358   -4.0790677 
C    14.9356416   -1.0280520   -4.9280380 
C    13.9279014   -1.8982400   -5.3532689 
C    12.6144858   -1.7031986   -4.9324933 
C     8.2365056   -0.4323339   -3.0186810 
N     6.9633525   -0.4156820   -2.6264704 
N     4.4221870   -0.6205946   -2.0090172 
C     3.1178517   -0.8376005   -1.7986146 
H     0.5222016   -1.1455834   -1.3902341 
H    -1.1355379   -1.4774805    0.0619835 
H    -3.5654111   -1.7951652    0.3972897 
H    -4.2943152    2.2458761   -0.9200016 
H    -1.8372190    2.5696687   -1.2435388 
H     2.1390556    2.2901936   -0.9483547 
H     4.5619968    2.6888570   -1.3835975 
H     6.6349827    2.8526567   -1.8671369 
H     9.0201612    2.8354840   -2.5442348 
H    10.9863659    1.5945758   -3.4380283 
H    13.0798382    1.0691404   -2.9846863 
H    15.4097716    0.7067438   -3.7282510 
H    14.1686854   -2.7376890   -6.0071242 
H    11.8156104   -2.3770487   -5.2444443 
H     8.6537777   -1.3743712   -3.3643363 
H     2.7571690   -1.8536655   -1.9503722 
Ir    5.7893974   -2.1811170   -2.4839411 
O     5.3462018   -2.1799516   -4.2513246 
C     5.6110143   -3.1417839   -0.3764549 
C     6.9816806   -2.9699060   -0.6592305 
C     7.2936724   -3.7156248   -1.8820780 
C     7.9625802   -2.1821617    0.1354471 
C     6.0953690   -4.3951141   -2.3021241 
C     5.0277491   -3.9858394   -1.4233767 
C     3.6400975   -4.5219453   -1.4374446 
C     4.8655392   -2.5597067    0.7713588 
C     8.6551539   -3.9208245   -2.4461244 
C     5.9772702   -5.3514296   -3.4331846 
H     3.2979838   -4.7314848   -2.4573947 
H     2.9300534   -3.8419059   -0.9532940 
H     3.6245875   -5.4661175   -0.8704457 
H     5.2649038   -1.5808459    1.0627995 
H     4.9691524   -3.2348396    1.6352440 
H     3.7951587   -2.4610061    0.5580093 
H     8.7390226   -1.7360096   -0.4974769 
H     8.4658388   -2.8559933    0.8460182 
H     7.4732546   -1.3877094    0.7104828 
H     6.7550733   -5.1840955   -4.1864504 
H     4.9931606   -5.2917246   -3.9125997 
H     6.0986520   -6.3710194   -3.0341213 
H     9.3293364   -3.0876088   -2.2176199 
H     8.6266804   -4.0764416   -3.5309222 
H     9.0864388   -4.8239530   -1.9857308 
H    15.9672263   -1.1881914   -5.2449805 
H    -5.1569828    0.0553826   -0.0995590 
